# Supplementary material for: The Evolutionary History of the Arabidopsis arenosa Complex: Diverse Tetraploids Mask the Western Carpathian Center of Species and Genetic Diversity
Source: PLoS One. 2012 Aug 3;7(8):e42691. doi: 10.1371/journal.pone.0042691 (PMC3411824; doi:10.1371/journal.pone.0042691)
Supplement: Table S1 — Information about accession details and experimental results: taxonomic unit, taxon name on herbarium voucher, herbarium/herbarium voucher no., accession no., geographic region, latitude/longitude, locality, collector/date of collection, ploidal level/publication or other source, AFLPs, trnL intron type, trnL intron GenBank no., trnL/F-IGS type, trnL/F-IGS GenBank no., trnL intron+trnL/F-IGS type, trnL intron+trnL/F-IGS suprahaplotype. Accessions, for which AFLP data were obtained, are marked (see AFLPs). (XLS) [file pone.0042691.s001.xls]

## Sheet: Arenosa
Taxonomic unit	Taxon name on herbarium voucher	Herbarium / herbarium voucher no.	Accession no.	Geographic region	Latitude / longitude	Locality	Collector / date of collection	Ploidal level / publication or other source	AFLPs	trnL intron type	trnL intron GenBank no.	trnL/F-IGS type	trnL/F-IGS GenBank no.	trnL intron + trnL/F-IGS type	trnL intron + trnL/F-IGS suprahaplotype
Arabidopsis arenosa subsp. arenosa	Cardaminopsis arenosa	W / 1983-08600	Card0436	glaciated Eastern Alps	46,6333 / 14,8167	Austria; Carinthia; Drautal: Völkermarkt, near St. Lucia	A. Polatschek / 18.06.1983	2n = 32 / A. Polatschek		2	DQ313495
Arabidopsis arenosa subsp. arenosa	Cardaminopsis arenosa (L.) Hay.	LI / 115548	Card0207	glaciated Eastern Alps	46,7981 / 14,4750	Austria; Carinthia; Gurktal: NE Sankt Veit an der Glan, Passering, Windischberg, northern slope	Melzer / 14.07.1975		x	6	DQ313499	101	DQ528972	101	B
Arabidopsis arenosa subsp. arenosa	Cardaminopsis arenosa	W / 1983-08591	1983-08591	glaciated Eastern Alps	46,7958 / 14,4512	Austria; Carinthia; Gurktal: NE Sankt Veit an der Glan, S Passering, Windischberg, western slope	A. Polatschek / 18.06.1983	2n = 32 / A. Polatschek	x	6	DQ313499	101	DQ528972	101	B
Arabidopsis arenosa subsp. arenosa	Cardaminopsis arenosa	W / 1983-08586	1983-08586	unglaciated Eastern and Southeastern Alps	46,8545 / 14,8973	Austria; Carinthia; Koralpe: NE Wolfsberg, Prössinggraben	A. Polatschek / 19.06.1983	2n = 32 / A. Polatschek	x	6	DQ313499	9	DQ528969	96	B
Arabidopsis arenosa subsp. arenosa	Cardaminopsis arenosa	LI / 363520	Card0005	unglaciated Eastern and Southeastern Alps	46,6411 / 14,9519	Austria; Carinthia; Lavanttal: Wolfsberg, Lavamünd, base [?] of Burgstall	C. Dobeš / 20.04.1990		x	2	DQ313495	5	DQ528965	23	A
Arabidopsis arenosa subsp. arenosa	Cardaminopsis arenosa	W / 1983-08598	1983-08598	unglaciated Eastern and Southeastern Alps	46,6145 / 14,9741	Austria; Carinthia; Lavanttal: Wolfsberg, S St. Paul, Rabenstein castle ruin	A. Polatschek / 18.06.1983	2n = 32 / A. Polatschek	x	2	DQ313495	1	DQ528961	8	A
Arabidopsis arenosa subsp. arenosa	Cardaminopsis arenosa	HEID / 591008	Ex13-01	glaciated Eastern Alps	46,4793 / 14,2583	Austria; Carinthia; Loibltal: "Deutscher Peter" Inn, right before bridge, at km 22.0	M.M. Matschinger & K. Wernisch / 23.05.2004		x	2	DQ313495
Arabidopsis arenosa subsp. arenosa	Cardaminopsis	W / 1988-8003	1988-8003	glaciated Eastern Alps	46,9893 / 13,4582	Austria; Carinthia; Maltatal: Brandstatt, meadow near "Pflüglhof"	A. Polatschek / 11.07.1985	2n = 32 / A. Polatschek	x	2	DQ313495	1	DQ528961	8	A
Arabidopsis arenosa subsp. arenosa	Cardaminopsis arenosa	W / 1985-08465	1985-08465	glaciated Eastern Alps	46,9590 / 13,4939	Austria; Carinthia; Maltatal: Feistritz, Schlatzinger Au	A. Polatschek / 11.07.1985	2n = 32 / A. Polatschek		2	DQ313495	8	DQ528968	33	A
Arabidopsis arenosa subsp. arenosa	Cardaminopsis arenosa	W / 1983-08592	Card0435	glaciated Eastern Alps	46,9833 / 14,2500	Austria; Carinthia; Sankt Veit an der Glan, Metnitztal: E Flattnitz, gorge	A. Polatschek / 18.06.1983	2n = 32 / A. Polatschek		6	DQ313499
Arabidopsis arenosa subsp. arenosa	Cardaminopsis arenosa	LI / 871755	Card0237	glaciated Eastern Alps	46,9903 / 13,4561	Austria; Carinthia; Spittal an der Drau, Maltatal: NW Gmünd, near "Pflüglhof"	H. Becker / 20.06.1972		x	2	DQ313495	92	DQ529088	137	A
Arabidopsis arenosa subsp. arenosa	Cardaminopsis arenosa	LI / 238486	Card0048	glaciated Eastern Alps	46,7833 / 13,4833	Austria; Carinthia; Unteres Drautal: Spittal an der Drau, railway station Spittal-Millstättersee, freight depot	H. Melzer / 27.08.1995		x	2	DQ313495	4	DQ528964	18	A
Arabidopsis arenosa subsp. arenosa	Cardaminopsis arenosa	HEID / 591003	Ex04-04	unglaciated Eastern and Southeastern Alps	47,6874 / 15,8217	Austria; Lower Austria; along street from Reichenau to Semmering, first right turn behind Mayrhofen, view to Rothschild castle, at information board	M.M. Matschinger & K. Wernisch / 22.05.2004			2	DQ313495	7	DQ528967	29	C
Arabidopsis arenosa subsp. arenosa	Cardaminopsis arenosa	WU	Card0386	unglaciated Eastern and Southeastern Alps	47,8500 / 15,8333	Austria; Lower Austria; Alpenostrand: Weißenbachtal, ~4 km SW Gutenstein	W. Till / 07.08.1995			6	DQ313499
Arabidopsis arenosa subsp. arenosa	Cardaminopsis arenosa (L.) Hay.	HEID / 590358	Ca26	unglaciated Eastern and Southeastern Alps	47,8500 / 15,3667	Austria; Lower Austria; between Annaberg and Ulreichsberg	M. Koch / 29.05.1999		x	2	DQ313495	10	DQ528970	9	B
Arabidopsis arenosa subsp. arenosa	Cardaminopsis	W / 1983-08605	1983-08605	unglaciated Eastern and Southeastern Alps	47,8285 / 15,0023	Austria; Lower Austria; between Lunz am See and Göstling, entrance to Steinbachklamm, brookside	A. Polatschek / 26.06.1983	2n = 32 / A. Polatschek	x	6	DQ313499	162	FJ477709	229	B
Arabidopsis arenosa subsp. arenosa	Cardaminopsis arenosa	ZT	813	unglaciated Eastern and Southeastern Alps	47,6736 / 15,9353	Austria; Lower Austria; Gloggnitz	K. Richter / 02.07.1888		x
Arabidopsis arenosa subsp. arenosa	Cardaminopsis arenosa (L.) Hay.	HEID / 591560	Ca01	unglaciated Eastern and Southeastern Alps	47,7167 / 14,9000	Austria; Lower Austria; Hochkar, ski-run, transition to blocky scree	K.-G. Bernhardt & M. Koch / 26.08.2002		x	6	DQ313499	98	DQ529094	99	B
Arabidopsis arenosa subsp. arenosa	Cardaminopsis arenosa	HEID / 590353	Ca16	unglaciated Eastern and Southeastern Alps	47,8578 / 15,3789	Austria; Lower Austria; Lassingbachtal: between Annaberg and Ulreichsberg	M. Koch / 01.08.1999		x	6	DQ313499	62	DQ529058	92	B
Arabidopsis arenosa subsp. arenosa	Cardaminopsis arenosa	BM	Card0321	unglaciated Eastern and Southeastern Alps	47,8000 / 15,6833	Austria; Lower Austria; Limestone Alps: along trail from Schwarzau im Gebirge to Obersberg	A. Polatschek / 24.05.1969			26	DQ313518	9	DQ528969	138	Z
Arabidopsis arenosa subsp. arenosa	Cardaminopsis arenosa	W / 1965-20018	1965-20018	unglaciated Eastern and Southeastern Alps	47,8163 / 15,0834	Austria; Lower Austria; Lunz, between Mittersee and Obersee	F. Krendl	2n = 32 / A. Polatschek	x	6	DQ313499	158	FJ477705	228	B
Arabidopsis arenosa subsp. arenosa	Cardaminopsis arenosa (L.) Hay.	LI / 115528	Card0205	unglaciated Eastern and Southeastern Alps	48,0247 / 14,7500	Austria; Lower Austria; N Kematen	Melzer / 13.05.1978		x	4	DQ313497	119	DQ528991	67	E
Arabidopsis arenosa subsp. arenosa	Cardaminopsis arenosa	W / 1978-13003	1978-13003	unglaciated Eastern and Southeastern Alps	47,8079 / 15,6847	Austria; Lower Austria; Nördliche Kalkalpen: ascend to Obersberg from Schwarzau im Gebirge	A. Polatschek / 24.05.1969		x	2	DQ313495	136	DQ529010	210	AU
Arabidopsis arenosa subsp. arenosa	Cardaminopsis arenosa	HEID / 591426	Card0281	unglaciated Eastern and Southeastern Alps	47,8500 / 15,2833	Austria; Lower Austria; Nordöstliche Kalkalpen: ~1.5 km W Wienerbruck, along trail through Lassinggraben	C. Dobeš / 02.07.2003			4	DQ313497	46	DQ529043	61	E
Arabidopsis arenosa subsp. arenosa	Cardaminopsis arenosa	HEID / 402159	402159-07	unglaciated Eastern and Southeastern Alps	47,7666 / 15,1056	Austria; Lower Austria; Nordöstliche Kalkalpen: 6.5 km WSW Neuhaus (10 km W Mariazell), hunting lodge "Langböden"	R. Schmickl & M.A. Koch / 23.06.2005	2n = 32 / [5]	x	8	DQ313501	21	DQ529018	116	D
Arabidopsis arenosa subsp. arenosa	Cardaminopsis arenosa	HEID / 402159	402159-08	unglaciated Eastern and Southeastern Alps	47,7666 / 15,1056	Austria; Lower Austria; Nordöstliche Kalkalpen: 6.5 km WSW Neuhaus (10 km W Mariazell), hunting lodge "Langböden"	R. Schmickl & M.A. Koch / 23.06.2005	2n = 32 / [5]	x	2	DQ313495	136	DQ529010	210	AU
Arabidopsis arenosa subsp. arenosa	Cardaminopsis arenosa	HEID / 402192	402192-01	unglaciated Eastern and Southeastern Alps	47,8629 / 15,3652	Austria; Lower Austria; Nordöstliche Kalkalpen: Annarotte, 1 km W Annaberg	R. Schmickl & M.A. Koch / 22.06.2005	2n = 32 / [5]	x	8	DQ313501	21	DQ529018	116	D
Arabidopsis arenosa subsp. arenosa	Cardaminopsis arenosa	HEID / 402192	402192-02	unglaciated Eastern and Southeastern Alps	47,8629 / 15,3652	Austria; Lower Austria; Nordöstliche Kalkalpen: Annarotte, 1 km W Annaberg	R. Schmickl & M.A. Koch / 22.06.2005	2n = 32 / [5]	x	2	DQ313495	19	DQ529016	13	C
Arabidopsis arenosa subsp. arenosa	Cardaminopsis arenosa	LI / 427959	Card0059	unglaciated Eastern and Southeastern Alps	47,7281 / 14,9392	Austria; Lower Austria; Nordöstliche Kalkalpen: Göstlinger Alpen, Hochkar, towards Schmalzmauer	Melzer / 05.08.1984		x	6	DQ313499	11	DQ528981	77	B
Arabidopsis arenosa subsp. arenosa	Cardaminopsis arenosa	HEID / 402168	402168-06	unglaciated Eastern and Southeastern Alps	47,8456 / 15,2696	Austria; Lower Austria; Nordöstliche Kalkalpen: Lassinggraben, from rock breakups at ~700 mNN along trail up to "Ötscherhias" Inn	R. Schmickl & M.A. Koch / 22.06.2005	2n = 32 / [5]	x	6	DQ313499	11	DQ528981	77	B
Arabidopsis arenosa subsp. arenosa	Cardaminopsis arenosa	HEID / 402168	402168-08	unglaciated Eastern and Southeastern Alps	47,8456 / 15,2696	Austria; Lower Austria; Nordöstliche Kalkalpen: Lassinggraben, from rock breakups at ~700 mNN along trail up to "Ötscherhias" Inn	R. Schmickl & M.A. Koch / 22.06.2005	2n = 32 / [5]	x	8	DQ313501	21	DQ529018	116	D
Arabidopsis arenosa subsp. arenosa	Cardaminopsis arenosa	HEID / 402168	402168-10	unglaciated Eastern and Southeastern Alps	47,8456 / 15,2696	Austria; Lower Austria; Nordöstliche Kalkalpen: Lassinggraben, from rock breakups at ~700 mNN along trail up to "Ötscherhias" Inn	R. Schmickl & M.A. Koch / 22.06.2005	2n = 32 / [5]	x	6	DQ313499	175	FJ477721	230	B
Arabidopsis arenosa subsp. arenosa	Cardaminopsis arenosa	HEID / 591023	81-01	unglaciated Eastern and Southeastern Alps	47,8162 / 15,5435	Austria; Lower Austria; Nordöstliche Kalkalpen: SSW St. Aegyd am Neuwalde, Kernhof, rocky batter opposite depot	M.M. Matschinger / 27.04.2004			6	DQ313499
Arabidopsis arenosa subsp. arenosa	Arabidopsis arenosa	HEID	81-915142-02	unglaciated Eastern and Southeastern Alps	47,8162 / 15,5435	Austria; Lower Austria; Nordöstliche Kalkalpen: SSW St. Aegyd am Neuwalde, Kernhof, rocky batter opposite depot	R. Schmickl & M.A. Koch / 05.06.2006	2n = 32 / [5]	x	6	DQ313499	11	DQ528981	77	B
Arabidopsis arenosa subsp. arenosa	Arabidopsis arenosa	HEID	81-915142-05	unglaciated Eastern and Southeastern Alps	47,8162 / 15,5435	Austria; Lower Austria; Nordöstliche Kalkalpen: SSW St. Aegyd am Neuwalde, Kernhof, rocky batter opposite depot	R. Schmickl & M.A. Koch / 05.06.2006	2n = 32 / [5]	x	6	DQ313499	175	FJ477721	230	B
Arabidopsis arenosa subsp. arenosa	Cardaminopsis arenosa (L.) Hay.	HEID / 590377	Ca21	unglaciated Eastern and Southeastern Alps	47,9047 / 15,6247	Austria; Lower Austria; S Lilienfeld, Hohenberg castle ruin	M. Koch / 01.11.1999			2	DQ313495
Arabidopsis arenosa subsp. arenosa	Cardaminopsis arenosa	W / 1969-3255	Card0434	unglaciated Eastern and Southeastern Alps	47,7333 / 15,8000	Austria; Lower Austria; Schneeberg: along trail from Kaiserbrunn to Knofeleben	A. Polatschek / 07.10.1966	2n = 32 / A. Polatschek	x	6	DQ313499	105	DQ528976	105	B
Arabidopsis arenosa subsp. arenosa	Cardaminopsis arenosa (L.) Scop.	W / 2002-1244	Card0407	unglaciated Eastern and Southeastern Alps	47,7333 / 15,9667	Austria; Lower Austria; Thermalalpe: Sierningtal, at Siedling [?]	F. Krendl / 06.05.1962					74	DQ529070
Arabidopsis arenosa subsp. arenosa	Cardaminopsis arenosa	HEID / 591465	97-03	unglaciated Eastern and Southeastern Alps	47,7834 / 15,1874	Austria; Lower Austria; W Mariazell, S Neuhaus, Faltbach	M.M. Matschinger & K. Wernisch / 19.06.2004			6	DQ313499	43	DQ529040	83	B
Arabidopsis arenosa subsp. arenosa	Cardaminopsis arenosa	HEID / 591465	97-07	unglaciated Eastern and Southeastern Alps	47,7834 / 15,1874	Austria; Lower Austria; W Mariazell, S Neuhaus, Faltbach	M.M. Matschinger & K. Wernisch / 19.06.2004			6	DQ313499	61	DQ529057	91	B
Arabidopsis arenosa subsp. arenosa	Cardaminopsis arenosa	501559	Card0103	unglaciated Eastern and Southeastern Alps	48,5864 / 15,6483	Austria; Lower Austria; Waldviertel, Kamptal: 1.6 km SW center of Gars am Kamp, Schimmelsprung castle ruin	C. Dobeš / 19.05.2002		x	2	DQ313495	3	DQ528963	17	A
Arabidopsis arenosa subsp. arenosa	Arabidopsis arenosa	HEID / 502750	124R-12	unglaciated Eastern and Southeastern Alps	48,5784 / 15,6601	Austria; Lower Austria; Waldviertel, Kamptal: between Buchberg and Zitternberg	R. Schmickl & M.A. Koch / 10.07.2007	2n = 32 / [5]	x	2	DQ313495	3	DQ528963	17	A
Arabidopsis arenosa subsp. arenosa	Arabidopsis arenosa	HEID / 502703	118R-15	unglaciated Eastern and Southeastern Alps	48,5454 / 15,6911	Austria; Lower Austria; Waldviertel, Kamptal: E Altenhof, at sign "Der Mühlsteinbruch von Altenhof - Kulturpark Kamptal"	R. Schmickl & P. Weiss	2n = 32 / [5]	x	2	DQ313495	3	DQ528963	17	A
Arabidopsis arenosa subsp. arenosa	Arabidopsis arenosa	HEID / 502705	118R-17	unglaciated Eastern and Southeastern Alps	48,5454 / 15,6911	Austria; Lower Austria; Waldviertel, Kamptal: E Altenhof, at sign "Der Mühlsteinbruch von Altenhof - Kulturpark Kamptal"	R. Schmickl & P. Weiss	2n = 32 / [5]	x	6	DQ313499	18	DQ529015	71	B
Arabidopsis arenosa subsp. arenosa	Arabidopsis arenosa	HEID / 502708	118R-20	unglaciated Eastern and Southeastern Alps	48,5454 / 15,6911	Austria; Lower Austria; Waldviertel, Kamptal: E Altenhof, at sign "Der Mühlsteinbruch von Altenhof - Kulturpark Kamptal"	R. Schmickl & P. Weiss	2n = 32 / [5]	x	2	DQ313495	1	DQ528961	8	A
Arabidopsis arenosa subsp. arenosa	Cardaminopsis arenosa	HEID / 591014	91-02	unglaciated Eastern and Southeastern Alps	48,6246 / 15,6450	Austria; Lower Austria; Waldviertel, Kamptal: N Kamegg, 100 m S night club "Angie"	M.M. Matschinger / 11.05.2004		x	2	DQ313495
Arabidopsis arenosa subsp. arenosa	Cardaminopsis arenosa	HEID / 591014	91-03	unglaciated Eastern and Southeastern Alps	48,6246 / 15,6450	Austria; Lower Austria; Waldviertel, Kamptal: N Kamegg, 100 m S night club "Angie"	M.M. Matschinger / 11.05.2004		x
Arabidopsis arenosa subsp. arenosa	Cardaminopsis arenosa	HEID / 591014	91-04	unglaciated Eastern and Southeastern Alps	48,6246 / 15,6450	Austria; Lower Austria; Waldviertel, Kamptal: N Kamegg, 100 m S night club "Angie"	M.M. Matschinger / 11.05.2004		x	2	DQ313495
Arabidopsis arenosa subsp. arenosa	Arabidopsis arenosa	HEID / 503165	125R-08	unglaciated Eastern and Southeastern Alps	48,6087 / 15,6589	Austria; Lower Austria; Waldviertel, Kamptal: near Karnegg	R. Schmickl & M.A. Koch / 10.07.2007	2n = 32 / [5]	x	2	DQ313495	1	DQ528961	8	A
Arabidopsis arenosa subsp. arenosa	Cardaminopsis arenosa	HEID / 591015	90-05	unglaciated Eastern and Southeastern Alps	48,5688 / 15,6710	Austria; Lower Austria; Waldviertel, Kamptal: S Buchberg am Kamp, at km 29.8	M.M. Matschinger / 11.05.2004		x	2	DQ313495	3	DQ528963	17	A
Arabidopsis arenosa subsp. arenosa	Cardaminopsis arenosa	LI / 116012	Card0261	unglaciated Eastern and Southeastern Alps	48,6000 / 15,6500	Austria; Lower Austria; Waldviertel, Kamptal: S Karnegg	W. Till / 07.04.1981		x	2	DQ313495	1	DQ528961	8	A
Arabidopsis arenosa subsp. arenosa	Cardaminopsis arenosa (L.) Hay.	W / 2001-10804	Card0409	unglaciated Eastern and Southeastern Alps	48,6000 / 15,6500	Austria; Lower Austria; Waldviertel, Kamptal: S Karnegg	E. Vitek & W. Till / 07.04.1981			2	DQ313495
Arabidopsis arenosa subsp. arenosa	Arabidopsis arenosa	HEID / 503259	89R-10	unglaciated Eastern and Southeastern Alps	48,5306 / 15,6915	Austria; Lower Austria; Waldviertel, Kamptal: S Stiefern, parking area near railway bridge over Kamp River	R. Schmickl & P. Weiss	2n = 32 / [5]	x	6	DQ313499	18	DQ529015	71	B
Arabidopsis arenosa subsp. arenosa	Arabidopsis arenosa	HEID / 503263	89R-14	unglaciated Eastern and Southeastern Alps	48,5306 / 15,6915	Austria; Lower Austria; Waldviertel, Kamptal: S Stiefern, parking area near railway bridge over Kamp River	R. Schmickl & P. Weiss	2n = 32 / [5]		2	DQ313495	1	DQ528961	8	A
Arabidopsis arenosa subsp. arenosa	Arabidopsis arenosa	HEID / 503273	89R-24	unglaciated Eastern and Southeastern Alps	48,5306 / 15,6915	Austria; Lower Austria; Waldviertel, Kamptal: S Stiefern, parking area near railway bridge over Kamp River	R. Schmickl & P. Weiss	2n = 32 / [5]		2	DQ313495	3	DQ528963	17	A
Arabidopsis arenosa subsp. arenosa	Arabidopsis arenosa	HEID / 502678	119R-05	unglaciated Eastern and Southeastern Alps	48,5572 / 15,6899	Austria; Lower Austria; Waldviertel, Kamptal: SE Plank am Kamp, at sign "Metagabbro und Metadiorit - Kulturpark Kamptal"	R. Schmickl & P. Weiss	2n = 32 / [5]	x	2	DQ313495	3	DQ528963	17	A
Arabidopsis arenosa subsp. arenosa	Cardaminopsis arenosa	HEID	44M-04	unglaciated Eastern and Southeastern Alps	48,4486 / 15,5667	Austria; Lower Austria; Waldviertel, Kremstal: Senftenberg castle ruin	M.M. Matschinger / 01.05.2003	2n = 32 / [5]		2	DQ313495	1	DQ528961	8	A
Arabidopsis arenosa subsp. arenosa	Cardaminopsis arenosa	HEID	44M-07	unglaciated Eastern and Southeastern Alps	48,4486 / 15,5667	Austria; Lower Austria; Waldviertel, Kremstal: Senftenberg castle ruin	M.M. Matschinger / 01.05.2003	2n = 32 / [5]		2	DQ313495	106	DQ528977	40	C
Arabidopsis arenosa subsp. arenosa	Cardaminopsis arenosa (L.) Hay.	HEID / 590382	Ca32	unglaciated Eastern and Southeastern Alps	48,4486 / 15,5667	Austria; Lower Austria; Waldviertel, Kremstal: Senftenberg castle ruin	M. Koch / 01.05.2000		x	7	DQ313500	4	DQ528964	109	L
Arabidopsis arenosa subsp. arenosa	Cardaminopsis	W / 1982-04859	1982-04859	unglaciated Eastern and Southeastern Alps	48,4100 / 15,4827	Austria; Lower Austria; Waldviertel, Wachau: ~2-3 km NE Weißenkirchen	F. Krendl / 10.04.1982	2n = 16 / A. Polatschek	x	2	DQ313495	1	DQ528961	8	A
Arabidopsis arenosa subsp. arenosa	Cardaminopsis arenosa	HEID / 590422	19M-04	unglaciated Eastern and Southeastern Alps	48,4093 / 15,5173	Austria; Lower Austria; Waldviertel, Wachau: forest road from Scheibenbach to Pfaffental	M.M. Matschinger / 17.04.2003	2n = 32 / [5]	x	5	DQ313498	12	DQ528992	70	Q
Arabidopsis arenosa subsp. arenosa	Cardaminopsis arenosa	HEID / 590423	20M-01	unglaciated Eastern and Southeastern Alps	48,4137 / 15,5200	Austria; Lower Austria; Waldviertel, Wachau: forest road from Scheibenbach to Pfaffental, N Pop. 19	M.M. Matschinger / 17.04.2003	2n = 32 / [5]	x	2	DQ313495	36	DQ529033	153	A
Arabidopsis arenosa subsp. arenosa	Cardaminopsis arenosa	HEID / 590423	20M-02	unglaciated Eastern and Southeastern Alps	48,4137 / 15,5200	Austria; Lower Austria; Waldviertel, Wachau: forest road from Scheibenbach to Pfaffental, N Pop. 19	M.M. Matschinger / 17.04.2003	2n = 32 / [5]	x	2	DQ313495	3	DQ528963	17	A
Arabidopsis arenosa subsp. arenosa	Cardaminopsis arenosa	HEID / 590423	20M-04	unglaciated Eastern and Southeastern Alps	48,4137 / 15,5200	Austria; Lower Austria; Waldviertel, Wachau: forest road from Scheibenbach to Pfaffental, N Pop. 19	M.M. Matschinger / 17.04.2003	2n = 32 / [5]	x	6	DQ313499	18	DQ529015	71	B
Arabidopsis arenosa subsp. arenosa	Cardaminopsis arenosa	HEID / 590423	20M-07	unglaciated Eastern and Southeastern Alps	48,4137 / 15,5200	Austria; Lower Austria; Waldviertel, Wachau: forest road from Scheibenbach to Pfaffental, N Pop. 19	M.M. Matschinger / 17.04.2003	2n = 32 / [5]	x	2	DQ313495	24	DQ529021	154	A
Arabidopsis arenosa subsp. arenosa	Cardaminopsis arenosa	HEID / 590423	20M-08	unglaciated Eastern and Southeastern Alps	48,4137 / 15,5200	Austria; Lower Austria; Waldviertel, Wachau: forest road from Scheibenbach to Pfaffental, N Pop. 19	M.M. Matschinger / 17.04.2003	2n = 32 / [5]	x	6	DQ313499	9	DQ528969	96	B
Arabidopsis arenosa subsp. arenosa	Cardaminopsis arenosa	HEID / 590423	20M-09	unglaciated Eastern and Southeastern Alps	48,4137 / 15,5200	Austria; Lower Austria; Waldviertel, Wachau: forest road from Scheibenbach to Pfaffental, N Pop. 19	M.M. Matschinger / 17.04.2003	2n = 32 / [5]	x	5	DQ313498	12	DQ528992	70	Q
Arabidopsis arenosa subsp. arenosa	Cardaminopsis arenosa	HEID / 590423	20M-11	unglaciated Eastern and Southeastern Alps	48,4137 / 15,5200	Austria; Lower Austria; Waldviertel, Wachau: forest road from Scheibenbach to Pfaffental, N Pop. 19	M.M. Matschinger / 17.04.2003	2n = 32 / [5]	x	4	DQ313497	21	DQ529018	59	E
Arabidopsis arenosa subsp. arenosa	Cardaminopsis arenosa	HEID / 590191	06M-02	unglaciated Eastern and Southeastern Alps	48,4158 / 15,4863	Austria; Lower Austria; Waldviertel, Wachau: N Frauengärten, 200 m S Schildhütten	M.M. Matschinger / 14.04.2003	2n = 32 / [5]	x	4	DQ313497	9	DQ528969	65	E
Arabidopsis arenosa subsp. arenosa	Cardaminopsis arenosa	HEID / 590191	06M-03	unglaciated Eastern and Southeastern Alps	48,4158 / 15,4863	Austria; Lower Austria; Waldviertel, Wachau: N Frauengärten, 200 m S Schildhütten	M.M. Matschinger / 14.04.2003	2n = 32 / [5]	x	4	DQ313497	21	DQ529018	59	E
Arabidopsis arenosa subsp. arenosa	Cardaminopsis arenosa	HEID / 590191	06M-04	unglaciated Eastern and Southeastern Alps	48,4158 / 15,4863	Austria; Lower Austria; Waldviertel, Wachau: N Frauengärten, 200 m S Schildhütten	M.M. Matschinger / 14.04.2003	2n = 32 / [5]	x	6	DQ313499	1	DQ528961	76	B
Arabidopsis arenosa subsp. arenosa	Cardaminopsis arenosa	HEID / 590191	06M-05	unglaciated Eastern and Southeastern Alps	48,4158 / 15,4863	Austria; Lower Austria; Waldviertel, Wachau: N Frauengärten, 200 m S Schildhütten	M.M. Matschinger / 14.04.2003	2n = 32 / [5]	x	4	DQ313497	18	DQ529015	69	E
Arabidopsis arenosa subsp. arenosa	Cardaminopsis arenosa	HEID / 590191	06M-07	unglaciated Eastern and Southeastern Alps	48,4158 / 15,4863	Austria; Lower Austria; Waldviertel, Wachau: N Frauengärten, 200 m S Schildhütten	M.M. Matschinger / 14.04.2003	2n = 32 / [5]	x	2	DQ313495	1	DQ528961	8	A
Arabidopsis arenosa subsp. arenosa	Cardaminopsis arenosa	HEID / 590191	06M-08	unglaciated Eastern and Southeastern Alps	48,4158 / 15,4863	Austria; Lower Austria; Waldviertel, Wachau: N Frauengärten, 200 m S Schildhütten	M.M. Matschinger / 14.04.2003	2n = 32 / [5]	x	6	DQ313499	18	DQ529015	71	B
Arabidopsis arenosa subsp. arenosa	Cardaminopsis arenosa	HEID / 590192	07M-01	unglaciated Eastern and Southeastern Alps	48,4173 / 15,4903	Austria; Lower Austria; Waldviertel, Wachau: N Frauengärten, Schildbachgraben	M.M. Matschinger / 14.04.2003	2n = 32 / [5]	x	6	DQ313499	9	DQ528969	96	B
Arabidopsis arenosa subsp. arenosa	Cardaminopsis arenosa	HEID / 590192	07M-07	unglaciated Eastern and Southeastern Alps	48,4173 / 15,4903	Austria; Lower Austria; Waldviertel, Wachau: N Frauengärten, Schildbachgraben	M.M. Matschinger / 14.04.2003	2n = 32 / [5]	x	2	DQ313495	28	DQ529026	78	A
Arabidopsis arenosa subsp. arenosa	Cardaminopsis arenosa	HEID / 590192	07M-11	unglaciated Eastern and Southeastern Alps	48,4173 / 15,4903	Austria; Lower Austria; Waldviertel, Wachau: N Frauengärten, Schildbachgraben	M.M. Matschinger / 14.04.2003	2n = 32 / [5]		2	DQ313495	9	DQ528969	34	A
Arabidopsis arenosa subsp. arenosa	Cardaminopsis arenosa	HEID / 590192	07M-12	unglaciated Eastern and Southeastern Alps	48,4173 / 15,4903	Austria; Lower Austria; Waldviertel, Wachau: N Frauengärten, Schildbachgraben	M.M. Matschinger / 14.04.2003	2n = 32 / [5]		2	DQ313495	34	DQ529031	150	A
Arabidopsis arenosa subsp. arenosa	Cardaminopsis arenosa	HEID / 590192	07M-14	unglaciated Eastern and Southeastern Alps	48,4173 / 15,4903	Austria; Lower Austria; Waldviertel, Wachau: N Frauengärten, Schildbachgraben	M.M. Matschinger / 14.04.2003	2n = 32 / [5]		4	DQ313497	21	DQ529018	59	E
Arabidopsis arenosa subsp. arenosa	Cardaminopsis arenosa	HEID / 590192	07M-15	unglaciated Eastern and Southeastern Alps	48,4173 / 15,4903	Austria; Lower Austria; Waldviertel, Wachau: N Frauengärten, Schildbachgraben	M.M. Matschinger / 14.04.2003	2n = 32 / [5]		2	DQ313495	1	DQ528961	8	A
Arabidopsis arenosa subsp. arenosa	Cardaminopsis arenosa	HEID / 590192	07M-16	unglaciated Eastern and Southeastern Alps	48,4173 / 15,4903	Austria; Lower Austria; Waldviertel, Wachau: N Frauengärten, Schildbachgraben	M.M. Matschinger / 14.04.2003	2n = 32 / [5]		6	DQ313499	18	DQ529015	71	B
Arabidopsis arenosa subsp. arenosa	Cardaminopsis arenosa	HEID / 590193	07-08M-02	unglaciated Eastern and Southeastern Alps	48,4173 / 15,4903	Austria; Lower Austria; Waldviertel, Wachau: NE Frauengärten, Heudürr	M.M. Matschinger / 14.04.2003	2n = 32 / [5]		2	DQ313495	1	DQ528961	8	A
Arabidopsis arenosa subsp. arenosa	Cardaminopsis arenosa	HEID / 590193	07-08M-04	unglaciated Eastern and Southeastern Alps	48,4173 / 15,4903	Austria; Lower Austria; Waldviertel, Wachau: NE Frauengärten, Heudürr	M.M. Matschinger / 14.04.2003	2n = 32 / [5]		2	DQ313495	13	DQ529003	11	C
Arabidopsis arenosa subsp. arenosa	Cardaminopsis arenosa	HEID / 590193	07-08M-07	unglaciated Eastern and Southeastern Alps	48,4173 / 15,4903	Austria; Lower Austria; Waldviertel, Wachau: NE Frauengärten, Heudürr	M.M. Matschinger / 14.04.2003	2n = 32 / [5]		4	DQ313497	21	DQ529018	59	E
Arabidopsis arenosa subsp. arenosa	Cardaminopsis arenosa	HEID / 590193	07-08M-09	unglaciated Eastern and Southeastern Alps	48,4173 / 15,4903	Austria; Lower Austria; Waldviertel, Wachau: NE Frauengärten, Heudürr	M.M. Matschinger / 14.04.2003	2n = 32 / [5]		6	DQ313499	18	DQ529015	71	B
Arabidopsis arenosa subsp. arenosa	Cardaminopsis arenosa	HEID / 590187	03M-03	unglaciated Eastern and Southeastern Alps	48,4064 / 15,4728	Austria; Lower Austria; Waldviertel, Wachau: NNE Weißenkirchen, Achleiten, deeply cut valley in the southwestern part	M.M. Matschinger / 13.04.2003	2n = 32 / [5]	x	3	DQ313496	20	DQ529017	57	U
Arabidopsis arenosa subsp. arenosa	Cardaminopsis arenosa	HEID / 590187	03M-06	unglaciated Eastern and Southeastern Alps	48,4064 / 15,4728	Austria; Lower Austria; Waldviertel, Wachau: NNE Weißenkirchen, Achleiten, deeply cut valley in the southwestern part	M.M. Matschinger / 13.04.2003	2n = 32 / [5]	x	2	DQ313495	1	DQ528961	8	A
Arabidopsis arenosa subsp. arenosa	Cardaminopsis arenosa	HEID / 590187	03M-07	unglaciated Eastern and Southeastern Alps	48,4064 / 15,4728	Austria; Lower Austria; Waldviertel, Wachau: NNE Weißenkirchen, Achleiten, deeply cut valley in the southwestern part	M.M. Matschinger / 13.04.2003	2n = 32 / [5]	x	2	DQ313495	8	DQ528968	33	A
Arabidopsis arenosa subsp. arenosa	Cardaminopsis arenosa	HEID / 590187	03M-08	unglaciated Eastern and Southeastern Alps	48,4064 / 15,4728	Austria; Lower Austria; Waldviertel, Wachau: NNE Weißenkirchen, Achleiten, deeply cut valley in the southwestern part	M.M. Matschinger / 13.04.2003	2n = 32 / [5]	x	6	DQ313499	9	DQ528969	96	B
Arabidopsis arenosa subsp. arenosa	Cardaminopsis arenosa	HEID / 590187	03M-12	unglaciated Eastern and Southeastern Alps	48,4064 / 15,4728	Austria; Lower Austria; Waldviertel, Wachau: NNE Weißenkirchen, Achleiten, deeply cut valley in the southwestern part	M.M. Matschinger / 13.04.2003	2n = 32 / [5]	x	4	DQ313497	21	DQ529018	59	E
Arabidopsis arenosa subsp. arenosa	Cardaminopsis arenosa	HEID / 590188	04M-02	unglaciated Eastern and Southeastern Alps	48,4040 / 15,4722	Austria; Lower Austria; Waldviertel, Wachau: NNE Weißenkirchen, Achleiten, deeply cut valley in the southwestern part	M.M. Matschinger / 13.04.2003	2n = 32 / [5]	x	5	DQ313498	12	DQ528992	70	Q
Arabidopsis arenosa subsp. arenosa	Cardaminopsis arenosa	HEID / 590188	04M-04	unglaciated Eastern and Southeastern Alps	48,4040 / 15,4722	Austria; Lower Austria; Waldviertel, Wachau: NNE Weißenkirchen, Achleiten, deeply cut valley in the southwestern part	M.M. Matschinger / 13.04.2003	2n = 32 / [5]	x	6	DQ313499	9	DQ528969	96	B
Arabidopsis arenosa subsp. arenosa	Cardaminopsis arenosa	HEID / 590188	04M-09	unglaciated Eastern and Southeastern Alps	48,4040 / 15,4722	Austria; Lower Austria; Waldviertel, Wachau: NNE Weißenkirchen, Achleiten, deeply cut valley in the southwestern part	M.M. Matschinger / 13.04.2003	2n = 32 / [5]	x	3	DQ313496	20	DQ529017	57	U
Arabidopsis arenosa subsp. arenosa	Cardaminopsis arenosa	HEID / 590190	05M-02	unglaciated Eastern and Southeastern Alps	48,4062 / 15,4792	Austria; Lower Austria; Waldviertel, Wachau: NNE Weißenkirchen, Frauengärten, Im Schild	M.M. Matschinger / 13.04.2003	2n = 32 / [5]	x	2	DQ313495	8	DQ528968	33	A
Arabidopsis arenosa subsp. arenosa	Cardaminopsis arenosa	HEID / 590190	05M-03	unglaciated Eastern and Southeastern Alps	48,4062 / 15,4792	Austria; Lower Austria; Waldviertel, Wachau: NNE Weißenkirchen, Frauengärten, Im Schild	M.M. Matschinger / 13.04.2003	2n = 32 / [5]	x	6	DQ313499	9	DQ528969	96	B
Arabidopsis arenosa subsp. arenosa	Cardaminopsis arenosa	HEID / 590190	05M-05	unglaciated Eastern and Southeastern Alps	48,4062 / 15,4792	Austria; Lower Austria; Waldviertel, Wachau: NNE Weißenkirchen, Frauengärten, Im Schild	M.M. Matschinger / 13.04.2003	2n = 32 / [5]	x	2	DQ313495	64	DQ529060	64	A
Arabidopsis arenosa subsp. arenosa	Cardaminopsis arenosa	HEID / 590190	05M-06	unglaciated Eastern and Southeastern Alps	48,4062 / 15,4792	Austria; Lower Austria; Waldviertel, Wachau: NNE Weißenkirchen, Frauengärten, Im Schild	M.M. Matschinger / 13.04.2003	2n = 32 / [5]	x	2	DQ313495	1	DQ528961	8	A
Arabidopsis arenosa subsp. arenosa	Cardaminopsis arenosa	HEID / 590190	05M-09	unglaciated Eastern and Southeastern Alps	48,4062 / 15,4792	Austria; Lower Austria; Waldviertel, Wachau: NNE Weißenkirchen, Frauengärten, Im Schild	M.M. Matschinger / 13.04.2003	2n = 32 / [5]	x	7	DQ313500	4	DQ528964	109	L
Arabidopsis arenosa subsp. arenosa	Arabidopsis arenosa	HEID / 502595	106R-01	unglaciated Eastern and Southeastern Alps	48,4088 / 15,4817	Austria; Lower Austria; Waldviertel, Wachau: NNE Weißenkirchen, Frauengärten, Im Schild, 0.5 km NE Pop. 5	R. Schmickl & M.M. Matschinger / 2005	2n = 32 / [5]		2	DQ313495	34	DQ529031	150	A
Arabidopsis arenosa subsp. arenosa	Arabidopsis arenosa	HEID / 502599	106R-05	unglaciated Eastern and Southeastern Alps	48,4088 / 15,4817	Austria; Lower Austria; Waldviertel, Wachau: NNE Weißenkirchen, Frauengärten, Im Schild, 0.5 km NE Pop. 5	R. Schmickl & M.M. Matschinger / 2005	2n = 32 / [5]		2	DQ313495	1	DQ528961	8	A
Arabidopsis arenosa subsp. arenosa	Arabidopsis arenosa	HEID / 502604	106R-10	unglaciated Eastern and Southeastern Alps	48,4088 / 15,4817	Austria; Lower Austria; Waldviertel, Wachau: NNE Weißenkirchen, Frauengärten, Im Schild, 0.5 km NE Pop. 5	R. Schmickl & M.M. Matschinger / 2005	2n = 32 / [5]		5	DQ313498	12	DQ528992	70	Q
Arabidopsis arenosa subsp. arenosa	Cardaminopsis arenosa	HEID / 590161	21M-01	unglaciated Eastern and Southeastern Alps	48,4100 / 15,5130	Austria; Lower Austria; Waldviertel, Wachau: NNW Dürnstein, Pfaffental	M.M. Matschinger / 17.04.2003	2n = 32 / [5]	x	6	DQ313499	37	DQ529034	155	B
Arabidopsis arenosa subsp. arenosa	Cardaminopsis arenosa	HEID / 590161	21M-02	unglaciated Eastern and Southeastern Alps	48,4100 / 15,5130	Austria; Lower Austria; Waldviertel, Wachau: NNW Dürnstein, Pfaffental	M.M. Matschinger / 17.04.2003	2n = 32 / [5]	x	5	DQ313498	12	DQ528992	70	Q
Arabidopsis arenosa subsp. arenosa	Cardaminopsis arenosa	HEID / 590160	21M-04	unglaciated Eastern and Southeastern Alps	48,4100 / 15,5130	Austria; Lower Austria; Waldviertel, Wachau: NNW Dürnstein, Pfaffental	M.M. Matschinger / 17.04.2003	2n = 32 / [5]	x	6	DQ313499	18	DQ529015	71	B
Arabidopsis arenosa subsp. arenosa	Cardaminopsis arenosa	HEID / 590160	21M-08	unglaciated Eastern and Southeastern Alps	48,4100 / 15,5130	Austria; Lower Austria; Waldviertel, Wachau: NNW Dürnstein, Pfaffental	M.M. Matschinger / 17.04.2003	2n = 32 / [5]	x	3	DQ313496	20	DQ529017	57	U
Arabidopsis arenosa subsp. arenosa	Cardaminopsis arenosa	HEID / 590163	22M-04	unglaciated Eastern and Southeastern Alps	48,4133 / 15,5120	Austria; Lower Austria; Waldviertel, Wachau: NNW Dürnstein, Schreiberberg, N Watstein	M.M. Matschinger / 17.04.2003	2n = 32 / [5]	x	6	DQ313499	9	DQ528969	96	B
Arabidopsis arenosa subsp. arenosa	Cardaminopsis arenosa	HEID	22M-05	unglaciated Eastern and Southeastern Alps	48,4133 / 15,5120	Austria; Lower Austria; Waldviertel, Wachau: NNW Dürnstein, Schreiberberg, N Watstein	M.M. Matschinger / 17.04.2003	2n = 32 / [5]	x	6	DQ313499	18	DQ529015	71	B
Arabidopsis arenosa subsp. arenosa	Cardaminopsis arenosa	HEID / 590162	22M-07	unglaciated Eastern and Southeastern Alps	48,4133 / 15,5120	Austria; Lower Austria; Waldviertel, Wachau: NNW Dürnstein, Schreiberberg, N Watstein	M.M. Matschinger / 17.04.2003	2n = 32 / [5]	x	2	DQ313495	24	DQ529021	154	A
Arabidopsis arenosa subsp. arenosa	Cardaminopsis arenosa	LI / 28981	Card0052	unglaciated Eastern and Southeastern Alps	48,4000 / 15,4667	Austria; Lower Austria; Waldviertel, Wachau: Weißenkirchen	J. Donner / 03.06.1989		x	2	DQ313495	6	DQ528966	27	A
Arabidopsis arenosa subsp. arenosa	Cardaminopsis arenosa	HEID / 590157	23M-02	unglaciated Eastern and Southeastern Alps	48,4086 / 15,4417	Austria; Lower Austria; Waldviertel, Wachau: Weißenkirchen, street up to Seiberer	M.M. Matschinger / 24.04.2003	2n = 32 / [5]	x	3	DQ313496	20	DQ529017	57	U
Arabidopsis arenosa subsp. arenosa	Cardaminopsis arenosa	HEID / 590159	23M-08	unglaciated Eastern and Southeastern Alps	48,4086 / 15,4417	Austria; Lower Austria; Waldviertel, Wachau: Weißenkirchen, street up to Seiberer	M.M. Matschinger / 24.04.2003	2n = 32 / [5]		6	DQ313499	9	DQ528969	96	B
Arabidopsis arenosa subsp. arenosa	Cardaminopsis arenosa	HEID / 590156	23M-10	unglaciated Eastern and Southeastern Alps	48,4086 / 15,4417	Austria; Lower Austria; Waldviertel, Wachau: Weißenkirchen, street up to Seiberer	M.M. Matschinger / 24.04.2003	2n = 32 / [5]		6	DQ313499	18	DQ529015	71	B
Arabidopsis arenosa subsp. arenosa	Cardaminopsis arenosa	HEID / 590156	23M-12	unglaciated Eastern and Southeastern Alps	48,4086 / 15,4417	Austria; Lower Austria; Waldviertel, Wachau: Weißenkirchen, street up to Seiberer	M.M. Matschinger / 24.04.2003	2n = 32 / [5]	x	6	DQ313499	8	DQ528968	156	B
Arabidopsis arenosa subsp. arenosa	Cardaminopsis arenosa (L.) Hay.	LI / 133923	Card0187	unglaciated Eastern and Southeastern Alps	48,4053 / 15,4467	Austria; Lower Austria; Waldviertel, Wachau: Weißenkirchen, street up to Seiberer	J. Schneeweiß / 20.04.1980		x	6	DQ313499	9	DQ528969	96	B
Arabidopsis arenosa subsp. arenosa	Arabidopsis arenosa	HEID / 502509	101R-16	unglaciated Eastern and Southeastern Alps	48,4959 / 15,6309	Austria; Lower Austria; Waldviertel: "Teufelstisch" 500 m in front of junction Schiltern/Kronsegg	R. Schmickl & M.M. Matschinger / 25.04.2005	2n = 32 / [5]	x	6	DQ313499	9	DQ528969	96	B
Arabidopsis arenosa subsp. arenosa	Arabidopsis arenosa	HEID / 502475	100R-06	unglaciated Eastern and Southeastern Alps	48,5103 / 15,6074	Austria; Lower Austria; Waldviertel: 200 m E Kronsegg castle ruin	R. Schmickl & M.M. Matschinger / 25.04.2005	2n = 32 / [5]	x	2	DQ313495	1	DQ528961	8	A
Arabidopsis arenosa subsp. arenosa	Arabidopsis arenosa	HEID / 502477	100R-08	unglaciated Eastern and Southeastern Alps	48,5103 / 15,6074	Austria; Lower Austria; Waldviertel: 200 m E Kronsegg castle ruin	R. Schmickl & M.M. Matschinger / 25.04.2005	2n = 32 / [5]	x	5	DQ313498	12	DQ528992	70	Q
Arabidopsis arenosa subsp. arenosa	Arabidopsis arenosa	HEID / 502488	100R-19	unglaciated Eastern and Southeastern Alps	48,5103 / 15,6074	Austria; Lower Austria; Waldviertel: 200 m E Kronsegg castle ruin	R. Schmickl & M.M. Matschinger / 25.04.2005	2n = 32 / [5]	x	6	DQ313499	9	DQ528969	96	B
Arabidopsis arenosa subsp. arenosa	Cardaminopsis arenosa (L.) Hay.	HEID / 590366	Ca17	unglaciated Eastern and Southeastern Alps	48,8547 / 15,8578	Austria; Lower Austria; Waldviertel: Hardegg an der Thaya	M. Koch / 01.07.1999		x	6	DQ313499	9	DQ528969	96	B
Arabidopsis arenosa subsp. arenosa	Cardaminopsis arenosa	HEID / 591009	92-01	unglaciated Eastern and Southeastern Alps	48,8574 / 15,8581	Austria; Lower Austria; Waldviertel: Hardegg, Maxplateau, along northern trail down to Hardegg	M.M. Matschinger / 11.05.2004			5	DQ313498
Arabidopsis arenosa subsp. arenosa	Cardaminopsis arenosa	HEID / 591009	92-02	unglaciated Eastern and Southeastern Alps	48,8574 / 15,8581	Austria; Lower Austria; Waldviertel: Hardegg, Maxplateau, along northern trail down to Hardegg	M.M. Matschinger / 11.05.2004			5	DQ313498
Arabidopsis arenosa subsp. arenosa	Cardaminopsis arenosa	HEID / 591010	93-02	unglaciated Eastern and Southeastern Alps	48,8510 / 15,8540	Austria; Lower Austria; Waldviertel: Hardegg, street to Retz, first left turn behind place-name sign	M.M. Matschinger / 11.05.2004			6	DQ313499
Arabidopsis arenosa subsp. arenosa	Cardaminopsis arenosa	HEID / 591010	93-13	unglaciated Eastern and Southeastern Alps	48,8510 / 15,8540	Austria; Lower Austria; Waldviertel: Hardegg, street to Retz, first left turn behind place-name sign	M.M. Matschinger / 11.05.2004		x	6	DQ313499
Arabidopsis arenosa subsp. arenosa	Cardaminopsis arenosa	LI / 427948	Card0058	unglaciated Eastern and Southeastern Alps	48,8500 / 15,8500	Austria; Lower Austria; Waldviertel: Maxplateau near Hardegg, Thaya River	Melzer / 19.05.1984		x	24	DQ313517	1	DQ528961	135	O
Arabidopsis arenosa subsp. arenosa	Cardaminopsis arenosa	HEID / 590426	67M-08	unglaciated Eastern and Southeastern Alps	48,5122 / 15,6047	Austria; Lower Austria; Waldviertel: N Langenlois, W Schiltern, Kronsegg castle ruin	M.M. Matschinger / 09.05.2003	2n = 32 / [5]		5	DQ313498	12	DQ528992	70	Q
Arabidopsis arenosa subsp. arenosa	Cardaminopsis arenosa	HEID / 590370	Ca10	unglaciated Eastern and Southeastern Alps	48,5122 / 15,6050	Austria; Lower Austria; Waldviertel: N Langenlois, W Schiltern, Kronsegg castle ruin			x	2	DQ313495	12	DQ528992	10	Q
Arabidopsis arenosa subsp. arenosa	Cardaminopsis arenosa (L.) Hay.	HEID / 590357	Ca24	unglaciated Eastern and Southeastern Alps	48,5122 / 15,6050	Austria; Lower Austria; Waldviertel: N Langenlois, W Schiltern, Kronsegg castle ruin	M. Koch / 01.07.1999		x	2	DQ313495	12	DQ528992	10	Q
Arabidopsis arenosa subsp. arenosa	Cardaminopsis arenosa	LI / 115531	Card0204	unglaciated Eastern and Southeastern Alps	48,7903 / 14,9931	Austria; Lower Austria; Waldviertel: near Eibenstein	H. Melzer		x	5	DQ313498	12	DQ528992	70	Q
Arabidopsis arenosa subsp. arenosa	Cardaminopsis arenosa	HEID / 402195	402195-13	unglaciated Eastern and Southeastern Alps	48,5932 / 15,3314	Austria; Lower Austria; Waldviertel: Reservoir Ottenstein, along the dam	R. Schmickl & M.A. Koch / 16.06.2005	2n = 32 / [5]	x	2	DQ313495	1	DQ528961	8	A
Arabidopsis arenosa subsp. arenosa	Cardaminopsis arenosa	HEID / 402195	402195-15	unglaciated Eastern and Southeastern Alps	48,5932 / 15,3314	Austria; Lower Austria; Waldviertel: Reservoir Ottenstein, along the dam	R. Schmickl & M.A. Koch / 16.06.2005	2n = 32 / [5]	x	2	DQ313495	28	DQ529025	78	A
Arabidopsis arenosa subsp. arenosa	Arabidopsis arenosa	HEID / 502550	104R-01	unglaciated Eastern and Southeastern Alps	48,4454 / 15,5456	Austria; Lower Austria; Waldviertel: street from Senftenberg to Egelsee, 100 m beyond the town limits of Senftenberg	R. Schmickl & M.M. Matschinger / 01.05.2005	2n = 32 / [5]	x	5	DQ313498	12	DQ528992	70	E
Arabidopsis arenosa subsp. arenosa	Arabidopsis arenosa	HEID / 502558	104R-09	unglaciated Eastern and Southeastern Alps	48,4454 / 15,5456	Austria; Lower Austria; Waldviertel: street from Senftenberg to Egelsee, 100 m beyond the town limits of Senftenberg	R. Schmickl & M.M. Matschinger / 01.05.2005	2n = 32 / [5]	x	6	DQ313499	9	DQ528969	96	Q
Arabidopsis arenosa subsp. arenosa	Arabidopsis arenosa	HEID / 502560	104R-11	unglaciated Eastern and Southeastern Alps	48,4454 / 15,5456	Austria; Lower Austria; Waldviertel: street from Senftenberg to Egelsee, 100 m beyond the town limits of Senftenberg	R. Schmickl & M.M. Matschinger / 01.05.2005	2n = 32 / [5]	x	4	DQ313497	21	DQ529018	59	B
Arabidopsis arenosa subsp. arenosa	Cardaminopsis arenosa (L.) Hay.	W / 1964-5940	Card0431	unglaciated Eastern and Southeastern Alps	47,9333 / 14,8833	Austria; Lower Austria; Ybbsitz, Wülfatal [?]: Krumpmühle	K. Ronninger / 29.06.1919		x	6	DQ313499	104	DQ528975	104	B
Arabidopsis arenosa subsp. arenosa	Cardaminopsis arenosa	LI / 176412	Card0220	glaciated Eastern Alps	47,7667 / 13,0072	Austria; Salzburg; Flachgau: Hammerauer Moor	S. Ellmautaler / 30.08.1994		x	2	DQ313495	8	DQ528968	33	A
Arabidopsis arenosa subsp. arenosa	Cardaminopsis arenosa	LI / 204105	Card0050	glaciated Eastern Alps	47,7333 / 12,9833	Austria; Salzburg; Flachgau: S Salzburg, northern base [?] of Untersberg, W Grödig, E Fürstenbrunn, surrounding of Rositten Inn, at old quarry	H. Wittmann / 11.06.1995		x	2	DQ313495	8	DQ528968	33	A
Arabidopsis arenosa subsp. arenosa	Cardaminopsis arenosa	W / 1984-10422	1984-10422	glaciated Eastern Alps	47,0957 / 13,1214	Austria; Salzburg; Gasteinertal: between Böckstein and Bad Gastein, Gasteiner Ache, river bank debris	A. Polatschek / 02.08.1984	2n = 32 / A. Polatschek	x	2	DQ313495	1	DQ528961	8	A
Arabidopsis arenosa subsp. arenosa	Cardaminopsis arenosa	W / 1984-10587	1984-10587	glaciated Eastern Alps	47,2211 / 12,5945	Austria; Salzburg; Glockner-Gruppe: Stubachtal, S Uttendorf, below Schneiderau	A. Polatschek / 28.07.1984	2n = 32 / A. Polatschek
Arabidopsis arenosa subsp. arenosa	Cardaminopsis arenosa (L.) Hay.	W / 1990-5335	Card0401	glaciated Eastern Alps	47,7833 / 13,2000	Austria; Salzburg; Osterhorn Gebirge: between Faistenau and Ebenau, batter	G. Greisler / 27.03.1989		x	2	DQ313495
Arabidopsis arenosa subsp. arenosa	Cardaminopsis arenosa (L.) Hay.	LI / 466522	Card0057	glaciated Eastern Alps	47,2667 / 12,6500	Austria; Salzburg; Pinzgau, Salzachtal: Niedersill	E. Vitek / 01.06.1981
Arabidopsis arenosa subsp. arenosa	Cardaminopsis arenosa	LI / 455837	Card0067	glaciated Eastern Alps	47,2667 / 12,5667	Austria; Salzburg; Pinzgau, Salzachtal: S Uttendorf, along the street near crossing	C. Schröck / 16.07.1999		x	2	DQ313495	1	DQ528961	8	A
Arabidopsis arenosa subsp. arenosa	Cardaminopsis arenosa	W / 1984-10520	1984-10520	glaciated Eastern Alps	47,2830 / 12,5706	Austria; Salzburg; Pinzgau: Uttendorf, debris near railway station	A. Polatschek / 26.07.1984	2n = 32 / A. Polatschek		2	DQ313495	1	DQ528961	8	A
Arabidopsis arenosa subsp. arenosa	Cardaminopsis arenosa	LI / 150914	Card0218	glaciated Eastern Alps	47,4386 / 13,2103	Austria; Salzburg; Pongau, Salzachtal: N Bischofshofen, SSE Werfen, near confluence of Fritzbach Stream and Salzach River	H. Wittmann / 27.04.1994					136	DQ529010
Arabidopsis arenosa subsp. arenosa	Cardaminopsis arenosa (L.) Hay. ssp. arenosa	LI / 872291	Card0189	glaciated Eastern Alps	47,7958 / 13,0381	Austria; Salzburg; Riedenburg	H. Becker / 13.04.1966		x	2	DQ313495	83	DQ529079	42	A
Arabidopsis arenosa subsp. arenosa	Cardaminopsis arenosa	LI / 284332	Card0054	glaciated Eastern Alps	47,6500 / 13,1167	Austria; Salzburg; Tennengau, Salzachtal: SSE Hallein, SW Vigaun, W Tauglmauth Inn, at confluence of Taugl River and Salzach River	D. Wittmann & H. Wittmann / 03.05.1997		x	2	DQ313495	1	DQ528961	8	A
Arabidopsis arenosa subsp. arenosa	Cardaminopsis arenosa (L.) Hay.	LI / 115521	Card0213	unglaciated Eastern and Southeastern Alps	47,2833 / 14,9667	Austria; Styria; Cetische Alpen: Gleinalpe, Kraubath, Preg, Sommergraben	H. Melzer / 10.08.1978		x	6	DQ313499	102	DQ528973	102	B
Arabidopsis arenosa subsp. arenosa	Cardaminopsis arenosa (L.) Hay.	LI / 115622	Card0200	unglaciated Eastern and Southeastern Alps	47,3372 / 15,0978	Austria; Styria; Cetische Alpen: Gleinalpe, Leoben, Schladnitzgraben	H. Melzer / 12.09.1977		x	6	DQ313499	11	DQ528981	77	B
Arabidopsis arenosa subsp. arenosa	Arabis hispida Myg.	LI	Card0171	glaciated Eastern Alps	47,5833 / 14,6167	Austria; Styria; Ennstal	Wohack / 16.09.1963		x	2	DQ313495	1	DQ528961	8	A
Arabidopsis arenosa subsp. arenosa	Cardaminopsis arenosa (L.) Hay.	LI / 377455	Card0041	unglaciated Eastern and Southeastern Alps	47,2167 / 15,5167	Austria; Styria; Garracher Wände, above Ebner	W. Burri & F. Krendl / 20.08.1972		x	6	DQ313499	43	DQ529040	83	B
Arabidopsis arenosa subsp. arenosa	Cardaminopsis arenosa	ZT	822	glaciated Eastern Alps	47,5833 / 14,6333	Austria; Styria; Gesäuse	E. Sulger Büel / 15.05.1921		x			9	DQ528969
Arabidopsis arenosa subsp. arenosa	Cardaminopsis arenosa	W / 1965-20015	1965-20015	glaciated Eastern Alps	47,6121 / 14,6460	Austria; Styria; Gesäuse: along trail from Gstatterboden to Ennstaler Hütte	A. Polatschek	2n = 32 / A. Polatschek	x	2	DQ313495	136	DQ529010	210	AU
Arabidopsis arenosa subsp. arenosa	Cardaminopsis arenosa (L.) Hay.	HEID / 591563	Ca04	glaciated Eastern Alps	47,5833 / 14,6333	Austria; Styria; Gesäuse: Enns, Gstatterboden	M. Koch / 01.05.2002		x	6	DQ313499	9	DQ528969	96	B
Arabidopsis arenosa subsp. arenosa	Cardaminopsis arenosa (L.) Hay.	HEID / 591568	Ca08	glaciated Eastern Alps	47,5950 / 14,6636	Austria; Styria; Gesäuse: S Gstatterstein	M. Koch / 30.05.2002		x	6	DQ313499	9	DQ528969	96	B
Arabidopsis arenosa subsp. arenosa	Cardaminopsis arenosa (L.) Hay.	LI / 115554	Card0208	unglaciated Eastern and Southeastern Alps	47,0500 / 15,1500	Austria; Styria; Gleinalpe: Voitsberg, S Lobming Quarry	Melzer / 26.06.1975			6	DQ313499	11	DQ528981	77	B
Arabidopsis arenosa subsp. arenosa	Cardaminopsis arenosa (L.) Hay.	LI / 137546	Card0192	unglaciated Eastern and Southeastern Alps	47,2356 / 15,5525	Austria; Styria; Grazer Bergland: SE Arzberg towards Gollersattel	Melzer / 18.06.1983		x	6	DQ313499	9	DQ528969	96	B
Arabidopsis arenosa subsp. arenosa	Cardaminopsis arenosa	ZT	802	unglaciated Eastern and Southeastern Alps	47,1333 / 15,3000	Austria; Styria; Grazer Bergland: W Gratkorn, S base [?] of Ulreichsberg, entrance to Kehrergraben	J. Haffelner / 26.05.1976		x
Arabidopsis arenosa subsp. arenosa	Cardaminopsis arenosa	W / 1965-20020	1965-20020	unglaciated Eastern and Southeastern Alps	47,6075 / 14,7393	Austria; Styria; Hieflau, wall near railway station	A. Polatschek	2n = 32 / A. Polatschek	x	6	DQ313499
Arabidopsis arenosa subsp. arenosa	Cardaminopsis arenosa (L.) Hay.	LI / 115565	Card0212	glaciated Eastern Alps	47,5333 / 15,0500	Austria; Styria; Hochschwabregion: Tragöß, Grüner See, near lakeside	H. Melzer / 17.08.1974		x	6	DQ313499	61	DQ529057	91	B
Arabidopsis arenosa subsp. arenosa	Cardaminopsis	W / 1978-19847	1978-19847	unglaciated Eastern and Southeastern Alps	47,6464 / 15,4049	Austria; Styria; Hohe Veitsch, summit	F. Ehrendorfer / 15.07.1973	2n = 32 / A. Polatschek	x	4	DQ313497	119	DQ528991	67	E
Arabidopsis arenosa subsp. arenosa	Cardaminopsis arenosa (L.) Hay.	LI / 255347	Card0047	unglaciated Eastern and Southeastern Alps	47,3333 / 15,0000	Austria; Styria; Liesingtal: railway station St. Michael	H. Melzer / 15.08.1996		x	6	DQ313499	1	DQ528961	76	B
Arabidopsis arenosa subsp. arenosa	Cardaminopsis arenosa	W / 1965-20019	1965-20019	unglaciated Eastern and Southeastern Alps	47,3433 / 15,3912	Austria; Styria; Mixnitzbachtal	A. Polatschek	2n = 32 / A. Polatschek	x	2	DQ313495	17	DQ529014	146	A
Arabidopsis arenosa subsp. arenosa	Cardaminopsis	W / 1983-08588	1983-08588	unglaciated Eastern and Southeastern Alps	47,0402 / 14,3057	Austria; Styria; Murau, S St. Lambrecht, Kärntner Riegel, northern slope near Auerlingsee	A. Polatschek / 18.06.1983	2n = 32 / A. Polatschek
Arabidopsis arenosa subsp. arenosa	Cardaminopsis arenosa (L.) Hay.	LI / 363519	Card0006	unglaciated Eastern and Southeastern Alps	47,3636 / 15,3447	Austria; Styria; Murtal: Bruck an der Mur, Pernegg, 0.3 km NE railway station Kirchdorf, street to castle	C. Dobeš / 27.03.1994		x	6	DQ313499
Arabidopsis arenosa subsp. arenosa	Cardaminopsis arenosa (L.) Hay.	LI / 115567	Card0210	glaciated Eastern Alps	47,1833 / 14,6000	Austria; Styria; Murtal: Falkenberg above Thalheim	H. Melzer / 29.07.1975		x	2	DQ313495	3	DQ528963	17	A
Arabidopsis arenosa subsp. arenosa	Cardaminopsis arenosa	W / 1965-20017	1965-20017	unglaciated Eastern and Southeastern Alps	47,3657 / 15,3396	Austria; Styria; Murtal: Pernegg, batter, silicate	A. Polatschek	2n = 32 / A. Polatschek	x	6	DQ313499	15	DQ529012	79	B
Arabidopsis arenosa subsp. arenosa	Cardaminopsis arenosa	W / 1986-06876	1986-06876	unglaciated Eastern and Southeastern Alps	47,2827 / 14,9473	Austria; Styria; Murtal: quarry near Kraubath	A. Polatschek	2n = 32 / A. Polatschek	x	6	DQ313499	102	DQ528973	102	B
Arabidopsis arenosa subsp. arenosa	Cardaminopsis arenosa (L.) Hay.	LI / 115549	Card0209	unglaciated Eastern and Southeastern Alps	47,5833 / 15,4667	Austria; Styria; Mürztaler Alpen: Veitsch, Sattlerkogel	H. Melzer / 19.11.1967		x	25		19	DQ529016	133	F
Arabidopsis arenosa subsp. arenosa	Cardaminopsis arenosa (L.) Hay.	LI / 115564	Card0211	glaciated Eastern Alps	47,3000 / 14,4667	Austria; Styria; Niedere Tauern: NW Judenburg, Pölstal, N Möderbrugg, near Rabensteiner	H. Melzer / 09.06.1976		x	2	DQ313495
Arabidopsis arenosa subsp. arenosa	Cardaminopsis arenosa	HEID / 402140	402140-01	unglaciated Eastern and Southeastern Alps	47,7918 / 15,3528	Austria; Styria; Nordöstliche Kalkalpen: 4 km NE Mariazell, Rechengraben, near bridge to "Wuchtelwirtin" Inn	R. Schmickl & M.A. Koch / 21.06.2005	2n = 32 / [5]	x	8	DQ313501	21	DQ529018	116	D
Arabidopsis arenosa subsp. arenosa	Cardaminopsis arenosa	HEID / 402140	402140-02	unglaciated Eastern and Southeastern Alps	47,7918 / 15,3528	Austria; Styria; Nordöstliche Kalkalpen: 4 km NE Mariazell, Rechengraben, near bridge to "Wuchtelwirtin" Inn	R. Schmickl & M.A. Koch / 21.06.2005	2n = 32 / [5]	x	4	DQ313497	119	DQ528991	67	E
Arabidopsis arenosa subsp. arenosa	Cardaminopsis arenosa	HEID / 402140	402140-04	unglaciated Eastern and Southeastern Alps	47,7918 / 15,3528	Austria; Styria; Nordöstliche Kalkalpen: 4 km NE Mariazell, Rechengraben, near bridge to "Wuchtelwirtin" Inn	R. Schmickl & M.A. Koch / 21.06.2005	2n = 32 / [5]	x	2	DQ313495	174	FJ477720	223	AU
Arabidopsis arenosa subsp. arenosa	Cardaminopsis petraea (L.) Hiit.	LI / 137557	Card0181	unglaciated Eastern and Southeastern Alps	47,7311 / 15,4869	Austria; Styria; NW Mürzzuschlag, gorge at "Totes Weib"	Melzer / 11.06.1983			6	DQ313499
Arabidopsis arenosa subsp. arenosa	Cardaminopsis arenosa (L.) Hay.	LI / 875723	Card0199	unglaciated Eastern and Southeastern Alps	47,3028 / 14,9500	Austria; Styria; Oberes Murtal: Kraubath, embankment towards Mur River	Melzer / 07.09.1986		x	6	DQ313499	100	DQ528971	100	B
Arabidopsis arenosa subsp. arenosa	Cardaminopsis halleri (L.) Hay.	LI / 876189	Card0186	glaciated Eastern Alps	47,5289 / 14,3181	Austria; Styria; Rottenmann, Strechau castle	Dr. Mitterd. / 18.05.1986		x	2	DQ313495	82	DQ529078	41	A
Arabidopsis arenosa subsp. arenosa	Cardaminopsis arenosa (L.) Hay.	LI / 115569	Card0178	glaciated Eastern Alps	47,4275 / 14,3908	Austria; Styria; Rottermanner Tauern: SW Bösenstein, torrent from Zinkenkogel into Pölsen River, between rocks	H. Melzer / 03.08.1978			2	DQ313495
Arabidopsis arenosa subsp. arenosa	Cardaminopsis arenosa	HEID / 591004	Ex05-01	unglaciated Eastern and Southeastern Alps	47,3355 / 15,3725	Austria; Styria; S Bruck an der Mur, Mixnitz, along trail to Bärenschützklamm	M.M. Matschinger & K. Wernisch / 22.05.2004			2	DQ313495	17	DQ529014	146	A
Arabidopsis arenosa subsp. arenosa	Cardaminopsis arenosa (L.) Hay.	HEID / 591565	Ca06	glaciated Eastern Alps	47,5833 / 15,0833	Austria; Styria; S Hochschwab, embankment at "Sachwald" (between Bodenbauer Inn and Häuselalm)	B. Klug / 09.06.2002		x	6	DQ313499	11	DQ528981	77	B
Arabidopsis arenosa subsp. arenosa	Cardaminopsis arenosa	ZT	820	glaciated Eastern Alps	47,4144 / 14,2144	Austria; Styria; S Liezen, Plannerseekarspitze
Arabidopsis arenosa subsp. arenosa	Cardaminopsis arenosa	HEID / 591549	Card0282	unglaciated Eastern and Southeastern Alps	47,6500 / 15,1500	Austria; Styria; Salzachtal: ~1.5 km SW Weichselboden	M. Koch / 02.07.2003		x	4	DQ313497	46	DQ529043	61	E
Arabidopsis arenosa subsp. arenosa	Cardaminopsis arenosa	W / 1971-17021	1971-17021	glaciated Eastern Alps	47,6313 / 13,8636	Austria; Styria; Salzkammergut: Loser, slope towards Grundlsee	H. Melzer / 16.07.1969	2n = 32 / A. Polatschek	x	35	FJ477684	3	DQ528963	235	AW
Arabidopsis arenosa subsp. arenosa	Cardaminopsis arenosa (L.) Hay.	LI / 196881	Card0049	glaciated Eastern Alps	47,2667 / 14,0667	Austria; Styria; Schladminger Tauern: near Sölkpaß, northern slope of Nageleck above Unterer Kaltenbachsee	H. Melzer / 17.07.1993		x	2	DQ313495	3	DQ528963	17	A
Arabidopsis arenosa subsp. arenosa	Cardaminopsis arenosa (L.) Hay.	HEID / 590367	Ca18	unglaciated Eastern and Southeastern Alps	47,6667 / 15,6000	Austria; Styria; Schneealpe: from Lichtenbach	M. Koch		x	6	DQ313499	11	DQ528981	77	B
Arabidopsis arenosa subsp. arenosa	Cardaminopsis	W / 1983-08597	1983-08597	unglaciated Eastern and Southeastern Alps	47,5404 / 15,0538	Austria; Styria; Steirische Kalkalpen: Tragöß-Oberort, Grüner See, shore with spruce forest	A. Polatschek / 19.06.1983	2n = 32 / A. Polatschek
Arabidopsis arenosa subsp. arenosa	Cardaminopsis	W / 1983-08595	1983-08595	unglaciated Eastern and Southeastern Alps	47,2358 / 15,5308	Austria; Styria; Steirisches Bergland: SE Arzberg, Gollersattel	A. Polatschek / 19.06.1983	2n = 16 / A. Polatschek
Arabidopsis arenosa subsp. arenosa	Cardaminopsis arenosa	W / 1983-08594	Card0413	unglaciated Eastern and Southeastern Alps	47,2333 / 15,5333	Austria; Styria; Steirisches Bergland: SE Arzberg, Gollersattel, clear-cutting	A. Polatschek / 19.06.1983	2n = 32 / A. Polatschek		6	DQ313499
Arabidopsis arenosa subsp. arenosa	Cardaminopsis arenosa (L.) Hay.	LI / 115553	Card0206	glaciated Eastern Alps	47,2072 / 14,5881	Austria; Styria; Thalheim, steep slope of Falkenberg, crevice	H. Melzer / 29.07.1975		x	2	DQ313495	3	DQ528963	17	A
Arabidopsis arenosa subsp. arenosa	Cardaminopsis arenosa	HEID / 591552	Card0283	unglaciated Eastern and Southeastern Alps	47,8000 / 15,3667	Austria; Styria; Türnitzer Alpen: ~6.5 km SSE Annaberg, Walstern	M. Koch / 14.06.2003			2	DQ313495	46	DQ529043	21	C
Arabidopsis arenosa subsp. arenosa	Cardaminopsis arenosa	W / 1965-20016	1965-20016	unglaciated Eastern and Southeastern Alps	47,2855 / 15,6874	Austria; Styria; Weizklamm	F. Ehrendorfer	2n = 32+0-3B / A. Polatschek	x	2	DQ313495	82	DQ529078	41	A
Arabidopsis arenosa subsp. arenosa	Cardaminopsis	W / 1978-20206	1978-20206	glaciated Eastern Alps	47,2377 / 13,9741	Austria; Styria; Wölzer Tauern: cirque near Sauofensee, above Rudolf-Schober-Hütte	A. Polatschek / 18.08.1968	2n = 32 / A. Polatschek	x	2	DQ313495	3	DQ528963	17	A
Arabidopsis arenosa subsp. arenosa	Cardaminopsis	W / 1979-16165	1979-16165	glaciated Eastern Alps	47,2552 / 14,2122	Austria; Styria; Wölzer Tauern: NNW Oberwölz, Gstoder	D. Ernet / 14.08.1978	2n = 32 / A. Polatschek	x	2	DQ313495	3	DQ528963	17	A
Arabidopsis arenosa subsp. arenosa	Cardaminopsis	LI / 115527	Card0180	glaciated Eastern Alps	47,3225 / 14,3142	Austria; Styria; Wölzer Tauern: Scharnitztal near Pusterwald	Melzer / 15.06.1974			2	DQ313495	3	DQ528963	17	A
Arabidopsis arenosa subsp. arenosa	Cardaminopsis arenosa (L.) Hay.	LI / 115557	Card0179	glaciated Eastern Alps	47,3275 / 14,3000	Austria; Styria; Wölzer Tauern: Scharnitztal near Pusterwald, steep slope below Wildalpe	Melzer / 15.08.1975		x			20	DQ529017
Arabidopsis arenosa subsp. arenosa	Cardaminopsis	W / 1978-20205	1978-20205	glaciated Eastern Alps	47,3056 / 14,0481	Austria; Styria; Wölzer Tauern: St. Nikolai im Sölktal, Hohenseebachtal	A. Polatschek / 19.07.1978	2n = 32 / A. Polatschek	x	19	DQ313512	5	DQ528965	234	AV
Arabidopsis arenosa subsp. arenosa	Cardaminopsis arenosa (L.) Hay.	W / 1996-3002	Card0396	glaciated Eastern Alps	47,5333 / 10,6333	Austria; Tyrol; Außerfern, Vilstal: railway station Vils	E. Dörr / 08.05.1989			2	DQ313495	8	DQ528968	33	A
Arabidopsis arenosa subsp. arenosa	Cardaminopsis arenosa (L.) Hay.	W / 1972-2690	Card0438	glaciated Eastern Alps	47,3167 / 11,6500	Austria; Tyrol; between Pill and Terfens, left bank of Inn River	A. Polatschek / 12.06.1971		x	2	DQ313495	1	DQ528961	8	A
Arabidopsis arenosa subsp. arenosa	Cardaminopsis arenosa (L.) Hay.	LI / 164027	Card0216	glaciated Eastern Alps	47,3833 / 11,7478	Austria; Tyrol; Inntal: between Buch-Stans and Jenbach, Tratzberger Felder	M. Mann / 27.07.1994		x	7	DQ313500	126	DQ528999	112	M
Arabidopsis arenosa subsp. arenosa	Cardaminopsis	W / 1977-10199	1977-10199	glaciated Eastern Alps	47,4570 / 12,0738	Austria; Tyrol; Kitzbüheler Alpen: Wörgler Bach Tal, Wildschönau, S Hemmersberg	A. Polatschek / 18.05.1977	2n = 32 / A. Polatschek	x	2	DQ313495	1	DQ528961	8	A
Arabidopsis arenosa subsp. arenosa	Cardaminopsis arenosa	LI / 150895	Card0188	glaciated Eastern Alps	48,0167 / 13,9364	Austria; Upper Austria; 10 km SSE Lambach, ENE Vorchdorf, Almtal, forest along Alm River, between Mühltal and highway bridge	D. Wittmann & H. Wittmann / 17.04.1994		x	2	DQ313495	3	DQ528963	17	A
Arabidopsis arenosa subsp. arenosa	Cardaminopsis arenosa (L.) Hay.	LI / 363521	Card0004	unglaciated Central Europe	48,3778 / 13,9511	Austria; Upper Austria; Aschachtal: ~5.5 km W Aschach an der Donau, "Steinwänd" at junction of the federal road B130 and the street to Waizenkirchen	C. Dobeš / 02.04.1991		x	2	DQ313495
Arabidopsis arenosa subsp. arenosa	Cardaminopsis arenosa (L.) Hay.	LI / C337305	Card0042	glaciated Eastern Alps	47,6319 / 13,6222	Austria; Upper Austria; Bad Goisern, Gschwandt	G. Kleesadl / 26.07.1997		x	6	DQ313499	11	DQ528981	77	B
Arabidopsis arenosa subsp. arenosa	Cardaminopsis arenosa	HEID / 590116	54M-02	unglaciated Central Europe	47,9986 / 13,7378	Austria; Upper Austria; Hausruckviertel: Desselbrunn, Sickinger Leiten	M.M. Matschinger / 04.05.2003			2	DQ313495	5	DQ528965	23	A
Arabidopsis arenosa subsp. arenosa	Cardaminopsis arenosa	HEID / 590116	54M-06	unglaciated Central Europe	47,9986 / 13,7378	Austria; Upper Austria; Hausruckviertel: Desselbrunn, Sickinger Leiten	M.M. Matschinger / 04.05.2003		x	2	DQ313495	4	DQ528964	18	A
Arabidopsis arenosa subsp. arenosa	Cardaminopsis arenosa	LI / 462294	Card0061	unglaciated Central Europe	48,0167 / 13,3500	Austria; Upper Austria; Innviertel, Kobernaußerwald: Pöndorf, Bergham, Moos, Rote Lacke, forest road	O. Stöhr / 10.07.1999		x	6	DQ313499	9	DQ528969	96	B
Arabidopsis arenosa subsp. arenosa	Cardaminopsis arenosa (L.) Hay.	LI	Card0231	unglaciated Central Europe	48,3219 / 14,3428	Austria; Upper Austria; Linz, Plesching	E. Feichtinger / 01.05.1955		x	6	DQ313499
Arabidopsis arenosa subsp. arenosa	Cardaminopsis arenosa	LI	Card0236	unglaciated Central Europe	48,2739 / 13,9200	Austria; Upper Austria; Linz, right bank of Danube River (Goldwörth), quarry	A. Hauser / 01.04.1898		x	2	DQ313495	91	DQ529087	136	A
Arabidopsis arenosa subsp. arenosa	Cardaminopsis arenosa	W / 1983-11226	1983-11226	unglaciated Central Europe	48,3906 / 14,1880	Austria; Upper Austria; Mühlviertel: 1 km N Gramastetten	J. Wurm-Zöchbauer / 06.06.1983	2n = 32 / A. Polatschek	x
Arabidopsis arenosa subsp. arenosa	Cardaminopsis	W / 1988-8004	1988-8004	glaciated Eastern Alps	47,5578 / 13,7042	Austria; Upper Austria; Obertraun, railway gravel	A. Polatschek / 11.06.1985		x	2	DQ313495	91	DQ529087	136	A
Arabidopsis arenosa subsp. arenosa	Cardaminopsis arenosa (L.) Hay.	LI / 1366/73	Card0195	glaciated Eastern Alps	47,5711 / 13,7208	Austria; Upper Austria; Salzkammergut: near Koppenbrüllerhöhle, rocky batter along trail and crevice	H. Melzer / 15.07.1969		x	2	DQ313495	3	DQ528963	17	A
Arabidopsis arenosa subsp. arenosa	Cardaminopsis arenosa	W / 1984-13779	1984-13779	glaciated Eastern Alps	47,7399 / 13,4911	Austria; Upper Austria; SE St. Wolfgang, from Schwarzenbach to Schwarzensee, Wirersteig	F. Krendl / 26.08.1983	2n = 32 / A. Polatschek	x	6	DQ313499	24	DQ529021	227	B
Arabidopsis arenosa subsp. arenosa	Cardaminopsis arenosa	LI / 358948	Card0044	unglaciated Central Europe	47,8667 / 14,2167	Austria; Upper Austria; Steyrtal: ~3 km WSW Molln, between Leonstein and power plant Steyrdurchbruch, S Schnitzlhub, surrounding of power plant Agonitz	H. Wittmann / 14.05.1998		x	2	DQ313495	78	DQ529074	37	A
Arabidopsis arenosa subsp. arenosa	Cardaminopsis arenosa	LI / 331543	Card0036	glaciated Eastern Alps	47,7667 / 13,8833	Austria; Upper Austria; Totes Gebirge: Moosau NE Offensee	F. Grims / 27.04.1998		x	4	DQ313497	22	DQ529019	56	I
Arabidopsis arenosa subsp. arenosa	Cardaminopsis arenosa	LI / 314363	Card0040	unglaciated Central Europe	48,0833 / 13,8500	Austria; Upper Austria; Traunviertel, Trauntal: Lambach, at confluence of Traun River with Ager River, orographic left bank, near construction site of hydroelectric power station	H. Wittmann / 06.03.1998		x	6	DQ313499	4	DQ528964	82	B
Arabidopsis arenosa subsp. arenosa	Cardaminopsis arenosa	W / 1981-02718	1981-02718	unglaciated Central Europe	47,8760 / 14,6721	Austria; Upper Austria; Voralpen: W Weyer, bridge over Gaflenz River	E. Krendl & F. Krendl / 10.04.1980	2n = 32 / A. Polatschek	x	2	DQ313495	125	DQ528998	209	A
Arabidopsis arenosa subsp. arenosa	Cardaminopsis arenosa	LI / 67070	Card0230	unglaciated Central Europe	48,5586 / 13,4461	Austria; Upper Austria; Wernstein am Inn, Ingling	Grims / 05.06.1991		x			8	DQ528968
Arabidopsis arenosa subsp. arenosa	Cardaminopsis arenosa (L.) Hay.	LI / 450996	Card0063	unglaciated Central Europe	47,7158 / 14,3267	Austria; Upper Austria; Windischgarsten, railway station	G. Kleesadl / 19.05.2001		x	2	DQ313495	4	DQ528964	18	A
Arabidopsis arenosa subsp. arenosa	Cardaminopsis arenosa (L.) Hay.	W / 1968-14947	Card0416	unglaciated Eastern and Southeastern Alps	48,2500 / 16,4833	Austria; Vienna; Breitenlee, waste dump of Austrian Federal Railways	W. Forstner / 12.06.1966		x	2	DQ313495
Arabidopsis arenosa subsp. arenosa	Cardaminopsis arenosa	W / 1975-2037	1975-2037	glaciated Eastern Alps	47,3904 / 9,9068	Austria; Vorarlberg; Bezau, Bezegg, shady limestone rocks	A. Polatschek	2n = 32 / A. Polatschek	x	36	FJ477685	159	FJ477706	236	AX
Arabidopsis arenosa subsp. arenosa	Cardaminopsis arenosa (L.) Hay.	W / 1972-21125	Card0404	glaciated Eastern Alps	47,5333 / 9,7500	Austria; Vorarlberg; Bodensee: between Lochau and Leiblach, shore	R. Seipka / 16.05.1972					1	DQ528961
Arabidopsis arenosa subsp. arenosa	Cardaminopsis arenosa (L.) Hay.	W / 1994-1331	Card0417	glaciated Eastern Alps	47,1667 / 9,7833	Austria; Vorarlberg; Walgau: NW Bludenz, W Nüziders, railway embankment	A. Polatschek / 16.07.1993			2	DQ313495	1	DQ528961	8	A
Arabidopsis arenosa subsp. arenosa	Cardaminopsis arenosa	W / 1992-17650	1992-17650	unglaciated Central Europe	50,6130 / 5,6115	Belgium; Wallonia; Angleur	A. Polatschek	2n = 32 / A. Polatschek		2	DQ313495	8	DQ528968	33	A
Arabidopsis arenosa subsp. arenosa	Cardaminopsis	W / 1988-7998	1988-7998	unglaciated Central Europe	50,5891 / 5,4424	Belgium; Wallonia; Chokier	A. Polatschek	2n = 32 / A. Polatschek	x	2	DQ313495	1	DQ528961	8	A
Arabidopsis arenosa subsp. arenosa	Cardaminopsis	W / 1988-7999	1988-7999	unglaciated Central Europe	50,5574 / 5,3377	Belgium; Wallonia; Flone	A. Polatschek	2n = 32 / A. Polatschek	x	2	DQ313495
Arabidopsis arenosa subsp. arenosa	Cardaminopsis arenosa	ZT	929	Balkan Peninsula	43,9467 / 17,9167	Bosnia and Hercegovina; Central Bosnia; ~50 km W Sarajevo, Vranica Planina: along street from Fojnica to Prokoske staje [?], rocky embankment	Baltisberger & Meili / 29.06.1987		x und	2	DQ313495
Arabidopsis arenosa subsp. arenosa	Cardaminopsis arenosa	W / 1989-[?]	1989-[?]	Balkan Peninsula	44,0352 / 17,4640	Bosnia and Hercegovina; Central Bosnia; between Koprivnica and Bugojno	A. Polatschek / 13.06.1988	2n = 16 / A. Polatschek	x	2	DQ313495	8	DQ528968	33	A
Arabidopsis arenosa subsp. arenosa	Cardaminopsis arenosa	W / 1989-01036	1989-01036	Balkan Peninsula	44,0352 / 17,4640	Bosnia and Hercegovina; Central Bosnia; SW Bugojno, E pass to Koprivnica	A. Polatschek / 13.06.1988	2n = 16 / A. Polatschek	x	37	FJ477686	1	DQ528961	237	AY
Arabidopsis arenosa subsp. arenosa	Cardaminopsis	W / 2002-13512	Card0451	Balkan Peninsula	42,5000 / 23,5000	Bulgaria; SE Sofia, Losanska Mountains [?]: near Iskar River	A. Polatschek / 19.05.2002		x	2	DQ313495	8	DQ528968	33	A
Arabidopsis arenosa subsp. arenosa	Cardaminopsis arenosa	W / 2004-00145	2004-00145	Balkan Peninsula	44,8653 / 15,5984	Croatia; Lika-Senj; Plitvička Jezera National Park	A. Polatschek / 26.04.2003	2n = 16 / A. Polatschek		2	DQ313495	169	FJ477716	219	A
Arabidopsis arenosa subsp. arenosa	Cardaminopsis arenosa	W / 2004-00150	2004-00150	Balkan Peninsula	44,8653 / 15,5984	Croatia; Lika-Senj; Plitvička Jezera National Park	A. Polatschek / 26.04.2003	2n = 16 / A. Polatschek
Arabidopsis arenosa subsp. arenosa	Cardaminopsis	W / 1981-11701	1981-11701	Balkan Peninsula	44,8610 / 15,5696	Croatia; Lika-Senj; S Babin Potok, SW Plitvička Jezera	A. Polatschek / 10.-24.06.1978	2n = 16 / A. Polatschek	x	6	DQ313499	161	FJ477708	246	B
Arabidopsis arenosa subsp. arenosa	Cardaminopsis	W / 1978-14070	Card0394	Balkan Peninsula	44,8500 / 15,5000	Croatia; Lika-Senj; S Babin Potok, SW Plitvička Jezera	A. Polatschek / 10.-24.06.1978	2n = 16 / A. Polatschek		6	DQ313499
Arabidopsis arenosa subsp. arenosa	Cardaminopsis arenosa (L.) Hay.	LI / 218291	Card0002	unglaciated Central Europe	49,2667 / 13,8333	Czech Republic; Jihočeský kraj; app. Strakonice, pagris Katovier [?], in clivo aprico merid collis Katovická hora	V. Zila / 17.04.1991		x	2	DQ313495	1	DQ528961	8	A
Arabidopsis arenosa subsp. arenosa	Cardaminopsis arenosa (L.) Hay.	LI / 384978	Card0093	unglaciated Central Europe	48,8589 / 13,8211	Czech Republic; Jihočeský kraj; distr. phytogeogr. Šumava: oppidum Volary, pagus Stožer [?], statio ferroviae Stožec	V. Zila / 24.05.1998		x	5	DQ313498	93	DQ529089	73	A
Arabidopsis arenosa subsp. arenosa	Cardaminopsis arenosa (L.) Hay.	LI / 218293	Card0090	unglaciated Central Europe	48,8306 / 14,3047	Czech Republic; Jihočeský kraj; in vicinitate lapicidinarum prope pagum Vyšný	V. Zila / 17.04.1994		x	5	DQ313498	12	DQ528992	70	Q
Arabidopsis arenosa subsp. arenosa	Cardaminopsis arenosa (L.) Hay.	HEID / 591548	Card0104	unglaciated Central Europe	50,5175 / 15,4881	Czech Republic; Královéhradecký kraj; 13 km NE Jičín, railway station Stará Paka	C. Dobeš / 21.08.2002		x	2	DQ313495	1	DQ528961	8	A
Arabidopsis arenosa subsp. arenosa	Cardaminopsis arenosa (L.) Hay.	LI / 408975	Card0092	unglaciated Central Europe	49,6467 / 13,1643	Czech Republic; Plzeňský kraj; oppidum Stod, stat. ferroviae "Stod" ad marginem oppidi	V. Zila / 15.06.1999		x	2	DQ313495	4	DQ528964	18	A
Arabidopsis arenosa subsp. arenosa	Cardaminopsis arenosa (L.) Hay.	W / 1991-8430	Card0405	unglaciated Central Europe	50,1350 / 14,0850	Czech Republic; Středočeský kraj; distr. Praha, in valle nivi Kacak [?] ad Dedkovicky mlyn [?] haud procul a pago Unhošt'	A. Chitkova / 29.05.1958			5	DQ313498	129	DQ529002	75	Q
Arabidopsis arenosa subsp. arenosa	Cardaminopsis arenosa (L.) Hay.	LI / 201996	Card0091	unglaciated Central Europe	49,9500 / 14,2167	Czech Republic; Středočeský kraj; district Beroun, prope pagum Mořina	V. Vasak / 29.04.1967		x			41	DQ528969
Arabidopsis arenosa subsp. arenosa	Cardaminopsis arenosa	W / 2002-06711	2002-06711	unglaciated Central Europe	49,9567 / 14,3933	Czech Republic; Středočeský kraj; S Prag, Moldau Valley [Údolí Vltavy]: between Zbraslav and Vrané, near Jarov, along railway	F. Krendl / 04.05.1991	2n = 32 / A. Polatschek	x	2	DQ313495	1	DQ528961	8	A
Arabidopsis arenosa subsp. arenosa	Cardaminopsis arenosa	W / 2002-06717	2002-06717	unglaciated Central Europe	49,9284 / 14,1296	Czech Republic; Středočeský kraj; Údolí Berounky: ~10 km SE Berova, ~1 km S Srbsko	F. Krendl / 12.05.1991	2n = 32 / A. Polatschek	x	41	FJ477690	1	DQ528961	241	BC
Arabidopsis arenosa subsp. arenosa	Arabis arenosa (L.) Scop.	W / 1975-16068	Card0426	glaciated northern Europe	56,3419 / 10,4603	Denmark; Central Jutland; Djursland: 1 km NE of Thorsager, grassland	L. Holm-Nielsen & B. Øllgaard / 09.05.1974		x	2	DQ313495
Arabidopsis arenosa subsp. arenosa	Arabis arenosa (L.) Scop.	BM / 750	LON-05	glaciated northern Europe	56,3553 / 10,4584	Denmark; Central Jutland; Djursland: 1 km NE of Thorsager, grassland	L. Holm-Nielsen & B. Øllgaard / 09.05.1974		x	2	DQ313495
Arabidopsis arenosa subsp. arenosa	Arabidopsis arenosa	MO	Are-Gre	glaciated northern Europe	71,2001 / -51,8336	Denmark; Greenland; Qaumarujuk Fjord: Alfred Wegener's station	M.P. Porsild s.n. / 28.07.1935			2	DQ313495	187	GQ922903	254	A
Arabidopsis arenosa subsp. arenosa	Cardaminopsis arenosa	ZT	711	glaciated northern Europe	64,4667 / 27,8333	Finland; Kainuu (Ostrobottnia kajanensis); Paltamo, Kiehimänsuu	R. Alho & K. Laine / 29.07.1970		x	2	DQ313495
Arabidopsis arenosa subsp. arenosa	Cardaminopsis arenosa (L.) Hay.	W / 1971-9099	Card0399	glaciated northern Europe	64,4683 / 27,8300	Finland; Kainuu (Ostrobottnia kajanensis); Paltamo, Kiehimänsuu	R. Alho & K. Laine			2	DQ313495
Arabidopsis arenosa subsp. arenosa	Cardaminopsis arenosa (L.) Hay.	W / 1971-15424	Card0429	glaciated northern Europe	65,0167 / 25,4783	Finland; Northern Ostrobothnia; Oulu, Yläsiirtola, W Typpi Oy	E. Ohenoja & M. Ohenoja / 29.06.1970		x	2	DQ313495	1	DQ528961	8	A
Arabidopsis arenosa subsp. arenosa	Cardaminopsis	W / 1988-7997	1988-7997	glaciated northern Europe	62,2758 / 23,7424	Finland; Pirkanmaa; Vaasa, N Tampere, Virrat	A. Polatschek	2n = 32 / A. Polatschek		2	DQ313495	163	FJ477710	214	A
Arabidopsis arenosa subsp. arenosa	Cardaminopsis arenosa	ZT	710	glaciated northern Europe	61,1322 / 21,5000	Finland; Satakunta; Rauma	I. Kause & E. Seikkula / 20.06.1967		x	2	DQ313495
Arabidopsis arenosa subsp. arenosa	Cardaminopsis arenosa (L.) Hay.	W / 1969-14205	Card0428	glaciated northern Europe	61,1333 / 21,5000	Finland; Satakunta; Rauma, Rauma Harbor: Martinkari, lumber yard	I. Kause & E. Seikkula / 20.06.1967			2	DQ313495	1	DQ528961	8	A
Arabidopsis arenosa subsp. arenosa	Cardaminopsis arenosa	ZT	707	glaciated northern Europe	60,4500 / 22,1500	Finland; Varsinais-Suomi; Pansio, Turku	T. Laine / 27.05.1959		x	2	DQ313495	1	DQ528961	8	A
Arabidopsis arenosa subsp. arenosa	Cardaminopsis arenosa (L.) Hay.	LI / 154883	Card0214	unglaciated Central Europe	48,0833 / 7,2833	France; Alsace; Turckheim	H. Heltmann / 08.06.1981		x	2	DQ313495	1	DQ528961	8	A
Arabidopsis arenosa subsp. arenosa	Cardaminopsis arenosa	W / 1992-00099	1992-00099	unglaciated Central Europe	47,9151 / 4,3506	France; Burgundy; Vertault	A. Polatschek	2n = 32 / A. Polatschek		2	DQ313495
Arabidopsis arenosa subsp. arenosa	Cardaminopsis	W / 1991-05955	1991-05955	unglaciated Central Europe	49,1075 / 4,4202	France; Champagne-Ardenne; Mourmelon-le-Grand	A. Polatschek	2n = 32 / A. Polatschek	x	2	DQ313495	1	DQ528961	8	A
Arabidopsis arenosa subsp. arenosa	Cardaminopsis	W / 1988-9396	1988-9396	unglaciated Central Europe	49,1713 / 4,4651	France; Champagne-Ardenne; Saint-Hilaire-le-Grand	A. Polatschek	2n = 32 / A. Polatschek	x	2	DQ313495	164	FJ477711	215	A
Arabidopsis arenosa subsp. arenosa	Cardaminopsis arenosa	ZT	742	unglaciated Central Europe	47,6333 / 6,8667	France; Franche-Comté; Belfort	1909-05-01		x	2	DQ313495
Arabidopsis arenosa subsp. arenosa	Cardaminopsis arenosa	ZT	940	unglaciated Central Europe	48,2550 / 6,4233	France; Lorraine; Thaon-les-Vosges, Hessen River [?]	A. Binz / 17.04.1898		x	2	DQ313495
Arabidopsis arenosa subsp. arenosa	Cardaminopsis arenosa	ZT	796	unglaciated Central Europe	48,0500 / 8,9667	Germany; Baden-Württemberg; Schwäbische Alb: Beuron, Knopfmacherfelsen	E. Sulger Büel / 16.05.1965		x
Arabidopsis arenosa subsp. arenosa	Cardaminopsis	W / 1991-05951	1991-05951	unglaciated Central Europe	48,0887 / 9,2150	Germany; Baden-Württemberg; Schwäbische Alb: Sigmaringen	A. Polatschek	2n = 32 / A. Polatschek	x	2	DQ313495	1	DQ528961	8	A
Arabidopsis arenosa subsp. arenosa	Cardaminopsis arenosa	W / 1988-7834	Card0418	unglaciated Central Europe	48,0833 / 9,2167	Germany; Baden-Württemberg; Schwäbische Alb: Sigmaringen	A. Polatschek / 09.06.1905	2n = 32 / A. Polatschek		2	DQ313495
Arabidopsis arenosa subsp. arenosa	Cardaminopsis	W / 1980-00254	1980-00254	glaciated Eastern Alps	47,7193 / 12,8280	Germany; Bavaria; Berchtesgadener Land: W Bad Reichenhall, northeastern end of Thumsee, northern slope	E. Krendl & F. Krendl / 20.09.1979	2n = 32 / A. Polatschek	x	3	DQ313496	20	DQ529017	57	U
Arabidopsis arenosa subsp. arenosa	Cardaminopsis arenosa	LI / 872290	Card0190	glaciated Eastern Alps	47,7167 / 12,9000	Germany; Bavaria; Berchtesgadener Land: WSW Berchtesgaden, "Soleweg", between Zipfhäusl and Ilsank, near mountain inn above Ilsank	H. Becker / 05.06.1970		x	2	DQ313495	8	DQ528968	33	A
Arabidopsis arenosa subsp. arenosa	Arabis arenosa (L.) Scop.	LI	Card0229	unglaciated Central Europe	48,5333 / 12,1500	Germany; Bavaria; Landshut	F. Wohack / 23.09.1957		x	2	DQ313495
Arabidopsis arenosa subsp. arenosa	Cardaminopsis arenosa (L.) Hay.	LI / 117354	Card0219	glaciated Eastern Alps	47,7170 / 12,8000	Germany; Bavaria; Salzburger Alpen: SW Berchtesgaden, Albauer Kopf	H. Melzer / 14.09.1975		x	2	DQ313495	8	DQ528968	33	A
Arabidopsis arenosa subsp. arenosa	Cardaminopsis	W / 1986-06877	1986-06877	unglaciated Central Europe	52,4976 / 13,3741	Germany; Berlin-Schöneberg	A. Polatschek	2n = 32 / A. Polatschek
Arabidopsis arenosa subsp. arenosa	Cardaminopsis arenosa (L.) Hay.	W / 1995-6555	Card0397	unglaciated Central Europe	52,4000 / 13,0667	Germany; Brandenburg; Potsdam	A. Neumann / 07.05.1967		x	4	DQ313497	9	DQ528969	65	E
Arabidopsis arenosa subsp. arenosa	Arabis arenosa Scop.	LI / 84465	Card0221	unglaciated Central Europe	52,4000 / 13,0667	Germany; Brandenburg; Potsdam, dry sites of Nuthewiesen and Freundschaftsinsel (Havel River)	K.E. Galla / 01.05.1902			2	DQ313495
Arabidopsis arenosa subsp. arenosa	Cardaminopsis arenosa	W / 1988-7993	1988-7993	unglaciated Central Europe	50,0862 / 7,9263	Germany; Hesse; Taunus: Wispertal	A. Polatschek	2n = 32 / A. Polatschek	x	2	DQ313495	1	DQ528961	8	A
Arabidopsis arenosa subsp. arenosa	Cardaminopsis arenosa	W / [?]	[?]	unglaciated Central Europe	50,0862 / 7,9263	Germany; Hesse; W Frankfurt am Main, Taunus: Wispertal	A. Polatschek	2n = 32 / A. Polatschek	x	2	DQ313495	1	DQ528961	8	A
Arabidopsis arenosa subsp. arenosa	Cardaminopsis arenosa	W / 1974-10405	1974-10405	glaciated northern Europe	54,3958 / 13,5935	Germany; Mecklenburg-Vorpommern; Rügen: Binz	A. Polatschek	2n = 16 / A. Polatschek
Arabidopsis arenosa subsp. arenosa	Cardaminopsis	W / 1991-05958	1991-05958	unglaciated Central Europe	51,0121 / 8,3642	Germany; North Rhine-Westphalia; Hemschlar	A. Polatschek	2n = 32 / A. Polatschek	x	2	DQ313495	1	DQ528961	8	A
Arabidopsis arenosa subsp. arenosa	Cardaminopsis arenosa	ZT	753	unglaciated Central Europe	50,3150 / 7,7917	Germany; Rhineland-Palatinate; Nassau, Freiherr-vom-Stein-Denkmal	01.05.1875		x	2	DQ313495
Arabidopsis arenosa subsp. arenosa	Cardaminopsis arenosa	W / 1996-10609	1996-10609	unglaciated Central Europe	50,0562 / 7,7745	Germany; Rhineland-Palatinate; Rheinland: Bacharach, Stahleck castle, castle hill towards Nauheim [?], rocks	F. Krendl / 23.05.1987	2n = 32 / A. Polatschek	x	40	FJ477689	1	DQ528961	240	BB
Arabidopsis arenosa subsp. arenosa	Cardaminopsis arenosa (L.) Hay.	LI / 341134	Card0035	unglaciated Central Europe	50,3750 / 7,2567	Germany; Rhineland-Palatinate; Vulkaneifel: S Laacher See, near Mendig	Heltmann / 27.06.1998		x	2	DQ313495	5	DQ528965	23	A
Arabidopsis arenosa subsp. arenosa	Arabis arenosa Scop.	LI / 84467	Card0222	unglaciated Central Europe	51,0597 / 13,7811	Germany; Saxony; Blasewitz	A. Berger / 01.06.1891		x	2	DQ313495	1	DQ528961	8	A
Arabidopsis arenosa subsp. arenosa	Cardaminopsis	W / 1986-06875	1986-06875	Carpathians	47,0717 / 18,2113	Hungary; Fejér; Balaton: 23 km E Veszprém, Keszthely, Badaesony	A. Polatschek	2n = 16 / A. Polatschek	x	7	DQ313500	4	DQ528964	109	L
Arabidopsis arenosa subsp. arenosa	Cardaminopsis arenosa	W / 1992-00304	Card0406	Carpathians	48,1000 / 20,4000	Hungary; Heves; Bükk: SE Szilvásvárad, below Gerennavar	A. Polatschek / 31.05.1991	2n = 32 / A. Polatschek		7	DQ313500	84	DQ529080	232	L
Arabidopsis arenosa subsp. arenosa	Cardaminopsis arenosa	W / 1990-04741	1990-04741	Carpathians	47,7868 / 18,9323	Hungary; Pest; SW Nagymaros, S Szent Mihály-hegy, below junction to Zebegény, southern slope	E. Krendl & F. Krendl / 05.05.1975	2n = 16 / A. Polatschek	x	2	DQ313495	166	FJ477713	216	A
Arabidopsis arenosa subsp. arenosa	Cardaminopsis arenosa	ZT	880	Carpathians	46,7917 / 17,4467	Hungary; Veszprém; Balaton (northwestern shore): 1 km SE Szigliget, Kamon-kö	W. Huber / 02.06.1986		x	7	DQ313500	4	DQ528964	109	L
Arabidopsis arenosa subsp. arenosa	Cardaminopsis arenosa	W / 1990-04742	1990-04742	Carpathians	46,8316 / 17,4482	Hungary; Veszprém; Balaton: southern slope of Szent György-hegy	E. Krendl & F. Krendl / 10.05.1975	2n = 16 / A. Polatschek		7	DQ313500	4	DQ528964	109	L
Arabidopsis arenosa subsp. arenosa	Cardaminopsis arenosa	W / 1990-04762	Card0420	Carpathians	47,0933 / 17,8767	Hungary; Veszprém; Déli Bakony: ~3-4 km W Veszprém, from Séd-völgy to Csatár-hegy	F. Krendl / 22.05.1985	2n = 16 / A. Polatschek	x	7	DQ313500
Arabidopsis arenosa subsp. arenosa	Cardaminopsis arenosa	W / 1990-04740	Card0421	Carpathians	47,0933 / 17,9250	Hungary; Veszprém; Déli Bakony: Veszprém, Szent Benedek-hegy, castle hill	F. Krendl / 21.05.1985	2n = 16 / A. Polatschek		7	DQ313500	4	DQ528964	109	L
Arabidopsis arenosa subsp. arenosa	Cardaminopsis arenosa (L.) Hay.	W / 1990-4731	Card0402	Carpathians	46,9833 / 17,6833	Hungary; Veszprém; Északi-Bakony: 1 km E Duda [?]	F. Krendl / 31.05.1985		x	2	DQ313495	4	DQ528964	18	A
Arabidopsis arenosa subsp. arenosa	Cardaminopsis arenosa	W / 1990-04739	1990-04739	Carpathians	47,3542 / 17,9028	Hungary; Veszprém; Északi-Bakony: Csesznek, castle hill and limestone cliffs in the West	F. Krendl / 25.05.1985	2n = 16 / A. Polatschek		7	DQ313500	165	FJ477712	233	L
Arabidopsis arenosa subsp. arenosa	Cardaminopsis arenosa	W / 1990-04738	1990-04738	Carpathians	46,9922 / 17,3033	Hungary; Veszprém; Sümeg, Burgberg	F. Krendl / 01.06.1985	2n = 16 / A. Polatschek		7	DQ313500	4	DQ528964	109	L
Arabidopsis arenosa subsp. arenosa	Cardaminopsis	W / 1977-20387	1977-20387	Carpathians	47,0792 / 17,8833	Hungary; W Veszprém	E. Krendl & F. Krendl / 10.09.1975		x	7	DQ313500	4	DQ528964	109	L
Arabidopsis arenosa subsp. arenosa	Cardaminopsis arenosa (L.) Hay.	LI / 189587	Card0038	glaciated northern Europe	55,5444 / 21,1222	Lithuania; Klaipėda	Heltmann / 31.07.1993		x	4	DQ313497	118	DQ528990	66	E
Arabidopsis arenosa subsp. arenosa	Cardaminopsis arenosa	ZT	717	unglaciated Central Europe	49,9350 / 6,2089	Luxembourg; Diekirch; Vianden	O. Hirschmann / 04.10.1950		x	2	DQ313495
Arabidopsis arenosa subsp. arenosa	Arabis arenosa (L.) Scop.	BM / 23050 Double	LON-04	unglaciated Central Europe	49,6146 / 6,1326	Luxembourg; Grès de Luxembourg (Lias inférieur)	L. Reichling / 09.05.1955		x	2	DQ313495	1	DQ528961	8	A
Arabidopsis arenosa subsp. arenosa	Cardaminopsis arenosa	W / 1985-08485	Card0424	glaciated northern Europe	60,8833 / 9,0111	Norway; Oppland; Etnedal, Kiergardsbrua [?]	A. Polatschek / 06.06.1905	2n = 32 / A. Polatschek		2	DQ313495
Arabidopsis arenosa subsp. arenosa	Cardaminopsis arenosa	ZT	830	glaciated northern Europe	53,0333 / 18,6983	Poland; Kujawsko-Pomorskie; Toruń-Bielany, prope ambulatorium pro studentibus	W. Gugnacka-Fiedor / 16.05.1976		x
Arabidopsis arenosa subsp. arenosa	Cardaminopsis arenosa (L.) Hay.	BM	Card0323	Carpathians	49,8017 / 19,5783	Poland; Małopolska; Carpati occidentales: districtus Sucha, vicinitas pagi Skawce	L. Frey & I. Kucowa / 14.05.1970			2	DQ313495	4	DQ528964	18	A
Arabidopsis arenosa subsp. arenosa	Cardaminopsis arenosa	ZT	907	Carpathians	49,8017 / 19,5783	Poland; Małopolska; Carpati occidentales: vicinitas pagi Skawce, secue viam ferream haud procul a statione	Frey & Kucowa / 14.05.1970		x	2	DQ313495	1	DQ528961	8	A
Arabidopsis arenosa subsp. arenosa	Cardaminopsis arenosa	LI / 408974	Card0053	Carpathians	49,2740 / 20,0146	Poland; Małopolska; Tatry: oppidum Zakopane, in valle rivi versus montem Kopieniec (1328 mNN)	V. Zila / 28.07.1999		x	4	DQ313497	6	DQ528966	62	E
Arabidopsis arenosa subsp. arenosa	Cardaminopsis arenosa	ZT	832	glaciated northern Europe	53,9167 / 20,0667	Poland; Warmińsko-Mazurskie; Wilno [?]	Prosryrisar / 04.04.1905		x	14	DQ313507	1	DQ528961	140	W
Arabidopsis arenosa subsp. arenosa	Cardaminopsis	W / 1997-06633	1997-06633	Carpathians	44,8649 / 22,4795	Romania; Caraş-Severin; Banat, Domogled, summit and southern slopes	F. Krendl / 08.05.1995	2n = 16 / A. Polatschek		19	DQ313512	5	DQ528965	234	AV
Arabidopsis arenosa subsp. arenosa	Cardaminopsis arenosa	ZT	875	Carpathians	44,8797 / 22,4125	Romania; Caraş-Severin; Banat, Herkulesbad [Băile Herculane]	E. Schröter / 23.06.1905			2	DQ313495
Arabidopsis arenosa subsp. arenosa	Cardaminopsis arenosa	BM	Card0325	Carpathians	44,8797 / 22,4125	Romania; Caraş-Severin; Banat, prope Herkulesbad [Băile Herculane], in saxosi ad "Räuberhöhle" [Grota Haiducilor]	Schneider & Golopencza / 21.03.1905			19	DQ313512
Arabidopsis arenosa subsp. arenosa	Cardaminopsis arenosa (L.) Hay.	LI / 206406	Card0096	Carpathians	46,8333 / 25,8333	Romania; Moldavia; Neamţ, Cheile Bicazului: tufarisuni [?], pe stinci umede [?]	Gh. Groza / 05.06.1987		x	7	DQ313500	4	DQ528964	109	L
Arabidopsis arenosa subsp. arenosa	Cardaminopsis	W / 1981-12284	1981-12284	Carpathians	46,1410 / 24,0810	Romania; Transylvania; Alba, Langenthal [Valea Lungă], eastern side of valley	E. Krendl & F. Krendl / 01.06.1981	2n = 16 / A. Polatschek	x	7	DQ313500	5	DQ528965	110	L
Arabidopsis arenosa subsp. arenosa	Cardaminopsis arenosa (L.) Hay.	LI / 194010	Card0078	Carpathians	46,2500 / 23,5000	Romania; Transylvania; Alba, Searila Belioaza [?]	Gh. Groza / 28.05.1994		x	2	DQ313495	5	DQ528965	23	A
Arabidopsis arenosa subsp. arenosa	Cardaminopsis	W / 1995-05673	1995-05673	Carpathians	46,9613 / 22,5103	Romania; Transylvania; Bihor, Valea Crişului Repede: between Şuncuiuş and stop Peştera	F. Krendl / 11.06.1994	2n = 16 / A. Polatschek
Arabidopsis arenosa subsp. arenosa	Cardaminopsis arenosa (L.) Hay. ssp. arenosa	LI / 440286	Card0074	Carpathians	45,4500 / 25,4000	Romania; Transylvania; Burzenland [Ţara Bârsei], Kronstadt [Braşov], Hohenstein [Piatra Mare]: below Leiternschlucht [Padina Sindrilariei]	Heltmann / 31.05.1956			4	DQ313497
Arabidopsis arenosa subsp. arenosa	Cardaminopsis arenosa	W / 2002-10666	2002-10666	Carpathians	46,5033 / 23,5270	Romania; Transylvania; Cluj, ~200 m from junction Câmpeni to Ocolişel	F. Krendl / 06.06.2002		x	2	DQ313495	1	DQ528961	8	A
Arabidopsis arenosa subsp. arenosa	Cardaminopsis arenosa var. pertuba	BM	Card0322	Carpathians	46,5633 / 23,6833	Romania; Transylvania; Cluj, Turda, Cheile Turzii	T. Hewer / 24.05.1974		x	2	DQ313495	4	DQ528964	18	A
Arabidopsis arenosa subsp. arenosa	Cardaminopsis arenosa (L.) Hay.	LI / 218609	Card0097	Carpathians	46,9333 / 22,5333	Romania; Transylvania; Crişana, Şuncuiuş, stinci umede [?]	Gh. Groza		x	2	DQ313495	81	DQ529077	39	A
Arabidopsis arenosa subsp. arenosa	Cardaminopsis arenosa (L.) Hay.	LI / 206404	Card0095	Carpathians	46,2832 / 25,8619	Romania; Transylvania; Harghita, Sântimbru	1987-06-07		x	2	DQ313495	9	DQ528969	34	A
Arabidopsis arenosa subsp. arenosa	Cardaminopsis arenosa (L.) Hay.	LI / 307931	Card0077	Carpathians	45,3958 / 22,7700	Romania; Transylvania; Hunedoara, Munţii Ţarcu: Vf. Petreanu	G. Negrean / 03.06.1996			2	DQ313495	5	DQ528965	23	A
Arabidopsis arenosa subsp. arenosa	Cardaminopsis arenosa	ZT	847	Carpathians	46,9717 / 25,2200	Romania; Transylvania; Mureş, prope pagum Stânceni, in saxosis andeziticis et ad marginem viae supra fluvium Mureş	E.I. Nyáráda / 18.05.1936		x	7	DQ313500
Arabidopsis arenosa subsp. arenosa	Cardaminopsis arenosa	ZT	833	Carpathians	45,7000 / 25,6667	Romania; Transylvania; Porona [?], in monte Zinun [?]	Römer / 01.06.1892		x	2	DQ313495
Arabidopsis arenosa subsp. arenosa	Cardaminopsis	W / 1981-12307	1981-12307	Carpathians	45,7761 / 23,6502	Romania; Transylvania; Sibiu, between Tău and Şugag, Mühlbachtal [Vale Sebeş]	F. Krendl / 16.06.1981	2n = 16 / A. Polatschek		2	DQ313495	1	DQ528961	8	A
Arabidopsis arenosa subsp. arenosa	Cardaminopsis arenosa (L.) Hay.	LI / 249963	Card0098	Carpathians	48,3609 / 18,1520	Slovakia; Nitriansky kraj; Pohoří Tribeč, Žibrica, step na jižním svahu	Bartosch / 08.05.1988		x	7	DQ313500	5	DQ528965	110	L
Arabidopsis arenosa subsp. arenosa	Cardaminopsis	W / 1990-09400	1990-09400	Carpathians	48,3363 / 18,5610	Slovakia; Nitriansky kraj; Štiavnické vrchy: ~500 m S Hronský Beňadik	F. Krendl / 13.06.1990	2n = 16 / A. Polatschek	x	7	DQ313500	1	DQ528961	107	L
Arabidopsis arenosa subsp. arenosa	Cardaminopsis arenosa	W / 1992-00261	1992-00261	Carpathians	49,0115 / 20,3001	Slovakia; Prešovský kraj; Nizke Tatry: ~6 km S Poprad	A. Polatschek / 06.06.1991	2n = 32 / A. Polatschek	x	2	DQ313495	168	FJ477715	218	A
Arabidopsis arenosa subsp. arenosa	Cardaminopsis arenosa	W / 1992-00263	1992-00263	Carpathians	48,9182 / 20,2697	Slovakia; Prešovský kraj; Nizke Tatry: S Poprad, E railway station Vernár	A. Polatschek / 06.06.1991	2n = 16 / A. Polatschek		2	DQ313495	3	DQ528963	17	A
Arabidopsis arenosa subsp. arenosa	Cardaminopsis	W / 1992-00260	1992-00260	Carpathians	49,3780 / 20,4920	Slovakia; Prešovský kraj; NW Stará L'ubovňa, Pieninský národný park: end of valley near Lesnica	A. Polatschek / 04.06.1991	2n = 32 / A. Polatschek	x	38	FJ477687	111	DQ528983	238	AZ
Arabidopsis arenosa subsp. arenosa	Cardaminopsis	W / 1990-09403	1990-09403	Carpathians	48,6766 / 17,9361	Slovakia; Trenčiansky kraj; Považský Inovec: ~4-5 km NE Lúka, near Tematínsky hrad	F. Krendl / 12.06.1990	2n = 32 / A. Polatschek	x	2	DQ313495	167	FJ477714	217	A
Arabidopsis arenosa subsp. arenosa	Cardaminopsis	W / 1992-00267	1992-00267	Carpathians	48,7910 / 17,8984	Slovakia; Trenčiansky kraj; SW Trenčín, near Beckov, rocky slope near street	A. Polatschek / 09.06.1991	2n = 32 / A. Polatschek	x	3	DQ313496	20	DQ529017	57	U
Arabidopsis arenosa subsp. arenosa	Cardaminopsis	W / 2002-06728	2002-06728	Carpathians	49,0963 / 19,2809	Slovakia; Žilinský kraj; Malá Fatra: N Ružomberok, Predný Čebrat', south-facing rocks	W. Burri & F. Krendl / 13.07.1996	2n = 32 / A. Polatschek	x	4	DQ313497	21	DQ529018	59	E
Arabidopsis arenosa subsp. arenosa	Cardaminopsis arenosa (L.) Hay.	LI / 375099	Card0076	Carpathians	49,2467 / 19,7186	Slovakia; Žilinský kraj; Montes Západní Tatry: Roháče, pagus Zuberec, in vicinate ensae [?] "Zverovka"	V. Zila / 09.06.1989		x	2	DQ313495	20	DQ529017	15	A
Arabidopsis arenosa subsp. arenosa	Cardaminopsis arenosa	W / 1992-00265	1992-00265	Carpathians	49,0251 / 19,7872	Slovakia; Žilinský kraj; SE Liptovský Hrádok, Král'ova Lehota	A. Polatschek / 05.06.1991	2n = 16 / A. Polatschek	x	7	DQ313500	4	DQ528964	109	L
Arabidopsis arenosa subsp. arenosa	Cardaminopsis arenosa	HEID / 591005	Ex07-10	Balkan Peninsula	45,6333 / 14,0500	Slovenia; between Godovič and Idrija	M.M. Matschinger & K. Wernisch / 23.05.2004			2	DQ313495	8	DQ528968	33	A
Arabidopsis arenosa subsp. arenosa	Cardaminopsis arenosa (L.) Hay.	LI / 471309	Card0099	glaciated Eastern Alps	46,3386 / 13,5528	Slovenia; Carniolia borealis-occidentalis; Montes Julijske Alpe: pagus Bovec	V. Zila / 24.04.2000		x	3	DQ313496	20	DQ529017	57	U
Arabidopsis arenosa subsp. arenosa	Cardaminopsis arenosa (L.) Hay.	LI / 408973	Card0001	glaciated Eastern Alps	46,3738 / 13,7305	Slovenia; Carniolia septentrionalis; Montes Julijske Alpe: pagus Trenta, in ripa dextra flumis Soča	V. Zila / 06.07.1999		x	2	DQ313495	1	DQ528961	8	A
Arabidopsis arenosa subsp. arenosa	Cardaminopsis arenosa (L.) Hay.	LI / 471310	Card0056	Balkan Peninsula	46,1212 / 15,2059	Slovenia; Carniolia; in clivo ad viam publicam inter oppida Sevnica et Celje, haud procul a pago Rimske Toplice	V. Zila / 16.04.2001		x	6	DQ313499	97	DQ529093	98	B
Arabidopsis arenosa subsp. arenosa	Cardaminopsis arenosa (L.) Hay.	LI / 117863	Card0217	glaciated Eastern Alps	46,4086 / 13,6025	Slovenia; Julian Alps: below Predel [Passo del Predil], at Log pod Mangartom	Melzer / 31.05.1970		x	2	DQ313495	1	DQ528961	8	A
Arabidopsis arenosa subsp. arenosa	Cardaminopsis arenosa	W / 1989-01032	1989-01032	glaciated Eastern Alps	46,3785 / 13,7483	Slovenia; Julian Alps: Trenta Valley below Trenta	A. Polatschek / 16.06.1988	2n = 32 / A. Polatschek		2	DQ313495	137	DQ914837	211	C
Arabidopsis arenosa subsp. arenosa	Cardaminopsis arenosa	W / 1989-01033	1989-01033	glaciated Eastern Alps	46,3785 / 13,7483	Slovenia; Julian Alps: Trenta Valley below Trenta	A. Polatschek / 16.06.1988	2n = 32 / A. Polatschek	x	2	DQ313495	137	DQ914837	211	C
Arabidopsis arenosa subsp. arenosa	Cardaminopsis arenosa (L.) Hay.	LI / 137554	Card0203	Balkan Peninsula	45,5908 / 14,4431	Slovenia; Krainer Karst: Krainer Schneeberg [Snežnik]	H. Melzer / 15.07.1983			7	DQ313500	124	DQ528997	111	L
Arabidopsis arenosa subsp. arenosa	Arabis arenosa Scop.	LI	Card0232	Balkan Peninsula	45,8008 / 14,2053	Slovenia; Postojnska jama [Grotte di Postumia]: Grotta Nera	Dr. F. Morton / 22.05.1924		x			1	DQ528961
Arabidopsis arenosa subsp. arenosa	Cardaminopsis arenosa (L.) Hay.	LI / 363522	Card0003	Balkan Peninsula	45,6661 / 13,9939	Slovenia; Primorska; Kraška planota: ~2.5 km SE Divača, Matavun, Park Škocjanske jame, Velika dolina	C. Dobeš / 04.06.1994			6	DQ313499	5	DQ528965	86	B
Arabidopsis arenosa subsp. arenosa		W / 1964-6012	Card0393	Balkan Peninsula	45,5381 / 13,7511	Slovenia; St. Canzian, coastal area	K. Ronninger / 29.04.1907		x	2	DQ313495
Arabidopsis arenosa subsp. arenosa	Cardaminopsis	W / 1978-14093	1978-14093	Balkan Peninsula	46,0628 / 15,1229	Slovenia; W Radeče, at the foot of Svibno	A. Polatschek / 10.-24.06.1978	2n = 32 / A. Polatschek	x	6	DQ313499	43	DQ529040	83	B
Arabidopsis arenosa subsp. arenosa	Cardaminopsis arenosa	W / 1986-06864	Card0425	glaciated northern Europe	62,4383 / 12,6750	Sweden; Jämtland; Härjedalen, Tännäs parish	A. Polatschek / 07.06.1905	2n = 32 / A. Polatschek	x	2	DQ313495	1	DQ528961	8	A
Arabidopsis arenosa subsp. arenosa	Cardaminopsis arenosa	ZT	704	glaciated northern Europe	68,3467 / 18,7750	Sweden; Norrbotten; Lappland: Abisko Östra	W. Koch / 28.07.1950		x	2	DQ313495
Arabidopsis arenosa subsp. arenosa	Cardaminopsis arenosa (L.) Hay.	LI / 288182	Card0034	glaciated northern Europe	65,5833 / 22,1500	Sweden; Norrbotten; N Luleå, resting place with miniature golf	Heltmann / 10.07.1977		x	2	DQ313495
Arabidopsis arenosa subsp. arenosa	Cardaminopsis arenosa (L.) Hay.	W / 1961-14647	Card0430	glaciated northern Europe	67,2333 / 23,4000	Sweden; Norrbotten; Pajala parish	C.G. Alm / 25.07.1956			2	DQ313495
Arabidopsis arenosa subsp. arenosa	Cardaminopsis arenosa	ZT	706	glaciated northern Europe	66,4167 / 16,7667	Sweden; Norrbotten; Pite Lappmark: Arjeplog, Ringselet, Ringseforset [?]	L. Mäkinen & Y. Mäkinen / 19.07.1964		x	2	DQ313495
Arabidopsis arenosa subsp. arenosa	Cardaminopsis arenosa (L.) Hay.	LI / 307932	Card0039	glaciated northern Europe	68,3583 / 18,8458	Sweden; Norrbotten; Torne Lappmark: Abisko, prope lacum Torne träsk	G. Negrean / 21.08.1995		x	8	DQ313501	1	DQ528961	114	D
Arabidopsis arenosa subsp. arenosa	Arabis arenosa	W / 1997-6407	Card0412	glaciated northern Europe	68,0700 / 19,8133	Sweden; Norrbotten; Torne Lappmark: par Jukkasjärvi, in editione lacus Torne träsk, Rensjön, ad stationem vial ferreae	K.H. Rechinger / 26.07.1950		x	2	DQ313495	1	DQ528961	8	A
Arabidopsis arenosa subsp. arenosa	Cardaminopsis arenosa (L.) Hayek	BM / 2978	LON-06	glaciated northern Europe	60,1346 / 18,6699	Sweden; Stockholm; Uppland: Söderby-Karl, sandy roadside N Storhägnan	H. Smith / 22.06.1956		x	2	DQ313495
Arabidopsis arenosa subsp. arenosa	Cardaminopsis arenosa	W / 1974-10404	1974-10404	glaciated northern Europe	59,8756 / 18,3611	Sweden; Uppland; E Uppsala, Stottans [?]	A. Polatschek	2n = 32 / A. Polatschek
Arabidopsis arenosa subsp. arenosa	Cardaminopsis arenosa	ZT	319	glaciated Western Alps	47,4167 / 8,0417	Switzerland; Aargau; Staffelegg: near Küttigen	O. Buser / 26.05.1878		x	2	DQ313495
Arabidopsis arenosa subsp. arenosa	Cardaminopsis arenosa	ZT	362	glaciated Western Alps	47,2833 / 7,3667	Switzerland; Bern; Moutier	Hugentobler / 04.05.1947		x	2	DQ313495
Arabidopsis arenosa subsp. arenosa	Cardaminopsis arenosa	ZT	238	glaciated Western Alps	47,2833 / 7,3667	Switzerland; Bern; railway station Moutier	M. Brosi / 07.07.1972		x	2	DQ313495	1	DQ528961	8	A
Arabidopsis arenosa subsp. arenosa	Cardaminopsis arenosa	ZT	255	glaciated Western Alps	47,1833 / 8,0167	Switzerland; Lucerne; 500 m SE railway station Wauwil	Aregger, Schwander & Sulger Büel / 08.08.1967		x	7	DQ313500	1	DQ528961	107	L
Arabidopsis arenosa subsp. arenosa	Cardaminopsis arenosa	ZT	276	glaciated Western Alps	47,1833 / 8,0167	Switzerland; Lucerne; near Wauwil	O. Bosshardt / 04.05.1941		x	2	DQ313495	8	DQ528968	33	A
Arabidopsis arenosa subsp. arenosa	Cardaminopsis arenosa f. albiflora	ZT	330	glaciated Western Alps	47,1383 / 8,4250	Switzerland; Lucerne; railway station Gisikon-Root	E. Sulger Büel / 07.05.1941		x	2	DQ313495
Arabidopsis arenosa subsp. arenosa	Cardaminopsis arenosa f. albiflora	ZT	331	glaciated Western Alps	47,1383 / 8,4250	Switzerland; Lucerne; railway station Gisikon-Root	E. Sulger Büel / 07.05.1941		x	2	DQ313495
Arabidopsis arenosa subsp. arenosa	Cardaminopsis arenosa	ZT	336	glaciated Western Alps	47,2500 / 7,9667	Switzerland; Lucerne; railway station Reiden	1946-09-07		x	2	DQ313495	1	DQ528961	8	A
Arabidopsis arenosa subsp. arenosa	Cardaminopsis arenosa	ZT	349	glaciated Western Alps	47,0000 / 8,0000	Switzerland; mountain range above Prellbock [?]	Wifrächtiger / 20.08.1941		x	2	DQ313495	4	DQ528964	18	A
Arabidopsis arenosa subsp. arenosa	Cardaminopsis arenosa	ZT	312	glaciated Western Alps	47,0667 / 6,7000	Switzerland; Neuchâtel; Le Locle, Les Brenets, Saut du Doubs	E. Berger / 05.08.1943		x	2	DQ313495	3	DQ528963	17	A
Arabidopsis arenosa subsp. arenosa	Cardaminopsis arenosa	ZT	797	glaciated Western Alps	47,7500 / 8,6667	Switzerland; Schaffhausen; N Aach [?], Baden [?], Thierstein [?] im Wasserbürgental [?]	G. Kummer / 24.04.1931		x
Arabidopsis arenosa subsp. arenosa	Cardaminopsis arenosa	ZT	277	glaciated Western Alps	47,0833 / 8,6333	Switzerland; Schwyz; railway station Sattel-Aegeri	E. Oberholzer / 01.08.1959		x	2	DQ313495
Arabidopsis arenosa subsp. arenosa	Cardaminopsis arenosa	ZT	298	glaciated Western Alps	47,3333 / 9,1167	Switzerland; St. Gallen; railway station Brunnadern	W. Koch / 07.05.1953		x	7	DQ313500
Arabidopsis arenosa subsp. arenosa	Cardaminopsis arenosa	ZT	342	glaciated Western Alps	47,4500 / 9,6167	Switzerland; St. Gallen; railway station St. Margrethen	H. Seitter / 08.08.1942		x	2	DQ313495	1	DQ528961	8	A
Arabidopsis arenosa subsp. arenosa	Cardaminopsis arenosa	ZT	232	glaciated Western Alps	46,5000 / 8,6833	Switzerland; Ticino; Valle Leventina: Ambrì, irrigation area	A. Volkart / 21.05.1937			6	DQ313499
Arabidopsis arenosa subsp. arenosa	Cardaminopsis arenosa	ZT	279	glaciated Western Alps	46,5000 / 8,6833	Switzerland; Ticino; Valle Leventina: Ambrì-Piotta	E. Landolt / 07.06.1962		x	2	DQ313495	1	DQ528961	8	A
Arabidopsis arenosa subsp. arenosa	Cardaminopsis arenosa	ZT	280	glaciated Western Alps	46,5000 / 8,6833	Switzerland; Ticino; Valle Leventina: Ambrì-Piotta	E. Landolt / 07.06.1962		x	2	DQ313495	1	DQ528961	8	A
Arabidopsis arenosa subsp. arenosa	Cardaminopsis arenosa	W / 1986-06690	1986-06690	glaciated Western Alps	46,4979 / 8,7295	Switzerland; Ticino; Valle Leventina: NW Biasca, below Lurengo	A. Polatschek / 15.06.1986	2n = 32 / A. Polatschek		4	DQ313497	9	DQ528969	65	E
Arabidopsis arenosa subsp. arenosa	Cardaminopsis arenosa (L.) Hay.	LI / 261814	Card0046	glaciated Western Alps	46,4433 / 8,5083	Switzerland; Ticino; Valle Maggia: N Cevio, along trail from Robièi to Lago Bianco	Heltmann / 22.07.1974		x	2	DQ313495	1	DQ528961	8	A
Arabidopsis arenosa subsp. arenosa	Cardaminopsis arenosa	ZT	258	glaciated Western Alps	46,6667 / 8,5333	Switzerland; Uri; between Abfratt [?] and Wiggen	U. Göschenertal / 05.06.1973		x	2	DQ313495	1	DQ528961	8	A
Arabidopsis arenosa subsp. arenosa	Cardaminopsis arenosa	ZT	234	glaciated Western Alps	46,8167 / 8,6333	Switzerland; Uri; Erstfeld, Spätach	F. Grossmann / 17.05.1973			2	DQ313495	4	DQ528964	18	A
Arabidopsis arenosa subsp. arenosa	Cardaminopsis arenosa f. albiflora	ZT	332	glaciated Western Alps	46,6586 / 8,5811	Switzerland; Uri; Göschenen, 300 m W railway station at "Mätteli"	E. Sulger Büel / 29.09.1957		x	2	DQ313495
Arabidopsis arenosa subsp. arenosa	Cardaminopsis arenosa	ZT	226	glaciated Western Alps	47,1800 / 8,5883	Switzerland; Zug; "Moos" below Finstersee	E. Oberholzer / 20.06.1935		x	2	DQ313495
Arabidopsis arenosa subsp. arenosa	Cardaminopsis arenosa	ZT	313	glaciated Western Alps	47,1806 / 8,5889	Switzerland; Zug; near Hinterbrettingen [?]	W. Merz / 27.04.1952		x	2	DQ313495	1	DQ528961	8	A
Arabidopsis arenosa subsp. arenosa	Cardaminopsis arenosa	ZT	304	glaciated Western Alps	47,3333 / 8,8500	Switzerland; Zurich; Bäretswil, eastern slope of Stoffel	H. Hagi / 25.05.1925		x	2	DQ313495
Arabidopsis arenosa subsp. arenosa	Cardaminopsis arenosa (L.) Scop.	W / 1951-9047	Card0389	glaciated northern Europe	49,8333 / 24,0000	Ukraine; Galicia; Lemberg	Vetter / 01.04.1905			2	DQ313495
Arabidopsis arenosa subsp. arenosa	Cardaminopsis arenosa (L.) Hayek	BM	LON-28	glaciated northern Europe	52,5902 / -2,1305	United Kingdom; England; Stafford [?], Wolverhampton, waste ground	B.R. Fowler / 12.04.1982		x	2	DQ313495	1	DQ528961	8	A
Arabidopsis arenosa subsp. borbasii	Cardaminopsis arenosa (L.) Hay. ssp. borbasii (Zapal. em. H. Scholz) Pawl.	LI / 116011	Card0194	unglaciated Central Europe	47,8128 / 13,5636	Austria; Upper Austria; Höllengebirge: Brennerriesensteig	W. Till / 04.09.1979		x			3	DQ528963
Arabidopsis arenosa subsp. borbasii	Cardaminopsis arenosa (L.) Hay. ssp. borbasii (Zapal. em. H. Scholz) Pawl.	LI / 435788	Card0062	unglaciated Central Europe	48,4533 / 14,6575	Austria; Upper Austria; St. Leonhard bei Freistadt, NE Ledermühle	G. Kleesadl / 19.05.2001		x	6	DQ313499	1	DQ528961	76	B
Arabidopsis arenosa subsp. borbasii	Cardaminopsis arenosa ssp. borbasii	LI / 134042	Card0193	unglaciated Central Europe	48,5500 / 7,3333	France; Alsace; W Strasbourg, W Molsheim, Vosges: street between Oberhaslach and Wangenbourg, trail between restaurant "Cascade du Nideck" and waterfall below Nideck castle ruin	H. Wittmann / 18.05.1993		x	2	DQ313495	1	DQ528961	8	A
Arabidopsis arenosa subsp. borbasii	Cardaminopsis arenosa (L.) Hay. ssp. borbasii (Zapal.) Pawl. ex H. Scholz	LI / 234294	Card0051	unglaciated Central Europe	48,3167 / 5,2000	France; Champagne-Ardenne; Doulaincourt-Saucourt, entre Saucourt et Doulaincourt, près de la "Roche Blanche"	B. de Retz / 14.05.1990		x	2	DQ313495	80	DQ529076	38	A
Arabidopsis arenosa subsp. borbasii	Cardaminopsis borbasii	HEID	123R-02	unglaciated Central Europe	48,7335 / 10,0193	Germany; Baden-Württemberg; Schwäbische Alb: SSE Bartholomä, Wental, rock garden at valley entrance	R. Schmickl, W. Schmickl & E. Schmickl / 20.05.2007	2n = 32 / R. Schmickl and M.A. Koch	x	2	DQ313495	1	DQ528961	8	A
Arabidopsis arenosa subsp. borbasii	Cardaminopsis borbasii	HEID / 502735	123R-18	unglaciated Central Europe	48,7335 / 10,0193	Germany; Baden-Württemberg; Schwäbische Alb: SSE Bartholomä, Wental, rock garden at valley entrance	R. Schmickl, W. Schmickl & E. Schmickl / 20.05.2007	2n = 32 / R. Schmickl and M.A. Koch	x	2	DQ313495	28	DQ529027	78	A
Arabidopsis arenosa subsp. borbasii	Cardaminopsis arenosa ssp. borbasii	ZT	965	unglaciated Central Europe	49,6117 / 6,1322	Luxembourg; below castle	K.U. Kramer / 26.04.1993		x	4	DQ313497
Arabidopsis arenosa subsp. borbasii	Arabidopsis borbasii	SAV / PLBb	Card0332	Carpathians	49,2635 / 19,9018	Poland; Małopolska; Tatry: Červené vrchy, Dolina Mała Łąka	M. Kolnik / 02.08.2003		x	2	DQ313495	8	DQ528968	33	A
Arabidopsis arenosa subsp. borbasii	Arabidopsis borbasii	SAV / PLBa	Card0333	Carpathians	49,2635 / 19,9018	Poland; Małopolska; Tatry: Červené vrchy, Dolina Mała Łąka	M. Kolnik / 02.08.2003		x	2	DQ313495	1	DQ528961	8	A
Arabidopsis arenosa subsp. borbasii	Arabidopsis borbasii	SAV / PLD2	Card0334	Carpathians	49,2565 / 19,9684	Poland; Małopolska; Tatry: Kuznice, Dolina Bystrej	M. Kolnik / 02.08.2003			2	DQ313495
Arabidopsis arenosa subsp. borbasii	Arabidopsis borbasii	SAV / PLD1	Card0335	Carpathians	49,2565 / 19,9684	Poland; Małopolska; Tatry: Kuznice, Dolina Bystrej	M. Kolnik / 02.08.2003			2	DQ313495
Arabidopsis arenosa subsp. borbasii	Arabidopsis borbasii	SAV / HUD1	Card0359	Carpathians	49,2059 / 19,5492	Slovakia; Žilinský kraj; Chočské vrchy: Hutnianska dolina	M. Kolnik / 13.08.2003			2	DQ313495
Arabidopsis arenosa subsp. borbasii	Arabidopsis borbasii	SAV / HUD2	Card0360	Carpathians	49,2059 / 19,5492	Slovakia; Žilinský kraj; Chočské vrchy: Hutnianska dolina	M. Kolnik / 13.08.2003			2	DQ313495	20	DQ529017	15	A
Arabidopsis arenosa subsp. borbasii	Cardaminopsis arenosa (L.) Hay. ssp. borbasii Zapal.	LI / 348522	Card0043	Carpathians	49,2419 / 19,0813	Slovakia; Žilinský kraj; Montes Malá Fatra: oppidum Žilina, pagus Terchová, vicus Štefanová, ad viam natatam situ bor.-orient. a vico (localitas Diery [?])	V. Zila / 13.06.1998		x	2	DQ313495	128	DQ529001	36	P
Arabidopsis arenosa subsp. borbasii	Cardaminopsis borbasii	ZT	371	glaciated Western Alps	47,2798 / 7,2283	Switzerland; Bern; Jura bernois: Gorges du Pichoux, directly behind Hotel de la Couronne	Berger & Seitter / 16.09.1967		x	2	DQ313495
Arabidopsis arenosa subsp. borbasii	Cardaminopsis borbasii	ZT	387	glaciated Western Alps	47,2667 / 7,2167	Switzerland; Bern; Jura bernois: Gorges du Pichoux, directly behind Hotel de la Couronne	Berger & Seitter / 16.09.1967		x	2	DQ313495	1	DQ528961	8	A
Arabidopsis arenosa subsp. borbasii	Cardaminopsis borbasii	ZT	389	glaciated Western Alps	47,2667 / 7,2167	Switzerland; Bern; Jura bernois: Gorges du Pichoux, directly behind Hotel de la Couronne	Berger & Seitter / 16.09.1967		x	2	DQ313495
Arabidopsis arenosa subsp. borbasii	Cardaminopsis borbasii	ZT	381	glaciated Western Alps	47,2833 / 7,3667	Switzerland; Bern; Manfior [?] - Moutier	Brori / 16.07.1970		x	2	DQ313495	1	DQ528961	8	A
Arabidopsis arenosa subsp. borbasii	Cardaminopsis borbasii	ZT	377	glaciated Western Alps	47,2833 / 7,1833	Switzerland; Bern; Moutier	Brozi / 16.07.1979		x			1	DQ528961
Arabidopsis arenosa subsp. borbasii	Cardaminopsis borbasii	ZT	373	glaciated Western Alps	47,0000 / 9,0000	Switzerland; between Arebri [?] and Rovi [?], roadside	1968-06-06		x			4	DQ528964
Arabidopsis arenosa subsp. borbasii	Cardaminopsis borbasii	ZT	410	glaciated Western Alps	47,3000 / 7,2167	Switzerland; Jura; between Undervelier and Berlincourt	M. Müller / 06.08.1977		x	2	DQ313495	79	DQ529075	35	A
Arabidopsis arenosa subsp. borbasii	Cardaminopsis borbasii	ZT	333	glaciated Western Alps	47,2167 / 6,9500	Switzerland; Jura; Franches Montagnes: Le Noirmont, Spiegelberg castle ruin	P. Dar / 13.05.1957		x	2	DQ313495	1	DQ528961	8	A
Arabidopsis arenosa subsp. borbasii	Cardaminopsis borbasii	ZT	403	glaciated Western Alps	47,0667 / 6,6923	Switzerland; Neuchâtel; Le Locle, Les Brenets, Saut du Doubs	L. Favrat / 01.05.1902		x	2	DQ313495
Arabidopsis arenosa subsp. borbasii	Cardaminopsis borbasii	ZT	334	glaciated Western Alps	46,8333 / 8,2500	Switzerland; railway station near Gasserh [?]	Hugentobler / 08.05.1954		x	2	DQ313495	74	DQ529070	32	A
Arabidopsis arenosa var. intermedia	Cardaminopsis neglecta	W / 1978-19851	1978-19851	glaciated Eastern Alps	47,3731 / 14,6872	Austria; Styria; Seckauer Tauern: Hochreichart, northern slope	F. Kummert / 21.07.1973		x	2	DQ313495	41	DQ528969	19	A
Arabidopsis arenosa var. intermedia	Cardaminopsis neglecta (Schult.) Hay.	LI / 115568	Card0177	glaciated Eastern Alps	47,2981 / 14,2147	Austria; Styria; Wölzer Tauern: NW Oberwölz, between Gstoder and Kegeleck, Edelweißwand	H. Melzer / 14.08.1978		x	2	DQ313495	3	DQ528963	17	A
Arabidopsis arenosa var. intermedia	Cardaminopsis neglecta	W / 2004-03874	2004-03874	glaciated Eastern Alps	47,3179 / 14,2130	Austria; Styria; Wölzer Tauern: Wildsee, below Eiskarspitz	M. Staudinger / 22.08.1997		x	2	DQ313495	3	DQ528963	17	A
Arabidopsis carpatica	Cardaminopsis arenosa	W / 2002-06716	2002-06716	Carpathians	48,2329 / 19,8631	Slovakia; Banskobystrický kraj; Cerová vrchovina: S Fil'akovo, SE Belina, Belinská skala, superior edge of quarry	F. Krendl / 21.05.1996	2n = 16 / A. Polatschek		7	DQ313500	1	DQ528961	107	L
Arabidopsis carpatica	Cardaminopsis arenosa (L.) Hay.	LI / 376007	Card0094	Carpathians	48,6076 / 18,6394	Slovakia; Banskobystrický kraj; Montes Vtáčnik: oppidum Zlaté Moravce, vicus Kl'ak, localitas "vicka stalo" [?] sub monte Vtáčnik	V. Zila / 16.07.1989			2	DQ313495	41	DQ528969	19	A
Arabidopsis carpatica	Cardaminopsis	W / 2002-06729	2002-06729	Carpathians	48,7632 / 20,0545	Slovakia; Banskobystrický kraj; Muránska planina: N Muráň, Muránsky hrad	W. Burri & F. Krendl / 22.05.1997		x	2	DQ313495
Arabidopsis carpatica	Cardaminopsis halleri (L.) Hay.	LI / 375102	Card0080	Carpathians	48,8027 / 19,1291	Slovakia; Banskobystrický kraj; Starohorské vrchy: oppidum Banská Bystrica, pagus Špania Dolina, ad marginem silvae ad viam notatam inter pagum Špania Dolina et oppidum Banská Bystrica	V. Zila / 09.07.1997		x	7	DQ313500	4	DQ528964	109	L
Arabidopsis carpatica	Cardaminopsis arenosa	W / 1992-00266	Card0403	Carpathians	48,2833 / 19,0000	Slovakia; Banskobystrický kraj; SW Krupina, ~5 km N Hontianske Nemce	A. Polatschek / 08.06.1991	2n = 16 / A. Polatschek	x	7	DQ313500	24	DQ529021	108	L
Arabidopsis carpatica	Arabidopsis arenosa	HEID	915141-09	Carpathians	48,8242 / 19,0233	Slovakia; Banskobystrický kraj; Vel'ká Fatra: Banská Bystrica, Harmanec, Malý Šturec	J. Kochjarova	2n = 16 / [5]	x	3	DQ313496	20	DQ529017	57	U
Arabidopsis carpatica	Arabidopsis arenosa	HEID	915141-13	Carpathians	48,8242 / 19,0233	Slovakia; Banskobystrický kraj; Vel'ká Fatra: Banská Bystrica, Harmanec, Malý Šturec	J. Kochjarova	2n = 16 / [5]	x	4	DQ313497	21	DQ529018	59	E
Arabidopsis carpatica	Arabidopsis arenosa	HEID	915141-15	Carpathians	48,8242 / 19,0233	Slovakia; Banskobystrický kraj; Vel'ká Fatra: Banská Bystrica, Harmanec, Malý Šturec	J. Kochjarova	2n = 16 / [5]	x	2	DQ313495	1	DQ528961	8	A
Arabidopsis carpatica	Arabidopsis arenosa	HEID	915141-30	Carpathians	48,8242 / 19,0233	Slovakia; Banskobystrický kraj; Vel'ká Fatra: Banská Bystrica, Harmanec, Malý Šturec	J. Kochjarova	2n = 16 / [5]	x	4	DQ313497	6	DQ528966	62	E
Arabidopsis carpatica	Arabidopsis arenosa	HEID / 503169	127R-03	Carpathians	48,8773 / 19,0387	Slovakia; Banskobystrický kraj; Vel'ká Fatra: Horehronie, Harmanec, Bystrická dolina	R. Schmickl & M.A. Koch / 14.07.2007	2n = 16 / [5]	x	4	DQ313497	21	DQ529018	59	E
Arabidopsis carpatica	Arabidopsis arenosa	HEID / 503173	127R-07	Carpathians	48,8773 / 19,0387	Slovakia; Banskobystrický kraj; Vel'ká Fatra: Horehronie, Harmanec, Bystrická dolina	R. Schmickl & M.A. Koch / 14.07.2007	2n = 16 / [5]	x	2	DQ313495	172	FJ477718	222	A
Arabidopsis carpatica	Arabidopsis arenosa	HEID / 503178	127R-13	Carpathians	48,8773 / 19,0387	Slovakia; Banskobystrický kraj; Vel'ká Fatra: Horehronie, Harmanec, Bystrická dolina	R. Schmickl & M.A. Koch / 14.07.2007	2n = 16 / [5]	x	3	DQ313496	20	DQ529017	57	U
Arabidopsis carpatica	Arabidopsis arenosa	HEID / 503180	127R-15	Carpathians	48,8773 / 19,0387	Slovakia; Banskobystrický kraj; Vel'ká Fatra: Horehronie, Harmanec, Bystrická dolina	R. Schmickl & M.A. Koch / 14.07.2007	2n = 16 / [5]	x	2	DQ313495	1	DQ528961	8	A
Arabidopsis carpatica	Cardaminopsis arenosa	W / 1992-00264	1992-00264	Carpathians	48,8130 / 19,0964	Slovakia; Banskobystrický kraj; Vel'ká Fatra: NW Banská Bystrica, valley above Harmanec	A. Polatschek / 07.06.1991	2n = 16 / A. Polatschek		39	FJ477688	4	DQ528964	239	BA
Arabidopsis carpatica	Arabidopsis carpatica	SAV / SB1	Card0357	Carpathians	48,9167 / 20,3833	Slovakia; Košický kraj; Slovenský raj: Podlesok, Suchá Belá	M. Kolnik / 05.08.2003			6	DQ313499	70	DQ529066	95	Y
Arabidopsis carpatica	Arabidopsis carpatica	SAV / SB2	Card0358	Carpathians	48,9167 / 20,3833	Slovakia; Košický kraj; Slovenský raj: Podlesok, Suchá Belá	M. Kolnik / 05.08.2003			2	DQ313495	5	DQ528965	23	A
Arabidopsis carpatica	Arabidopsis arenosa	HEID / 503209	131R-02	Carpathians	49,2325 / 20,1980	Slovakia; Prešovský kraj; Belianske Tatry: Zadné Meďodoly towards Veľké Biele pleso	R. Schmickl & M.A. Koch / 17.07.2007	2n = 16 / [5]	x	4	DQ313497	21	DQ529018	59	E
Arabidopsis carpatica	Arabidopsis arenosa	HEID / 503212	131R-05	Carpathians	49,2325 / 20,1980	Slovakia; Prešovský kraj; Belianske Tatry: Zadné Meďodoly towards Veľké Biele pleso	R. Schmickl & M.A. Koch / 17.07.2007	2n = 16 / [5]	x			9	DQ528969
Arabidopsis carpatica	Arabidopsis arenosa	HEID / 503213	131R-06	Carpathians	49,2325 / 20,1980	Slovakia; Prešovský kraj; Belianske Tatry: Zadné Meďodoly towards Veľké Biele pleso	R. Schmickl & M.A. Koch / 17.07.2007	2n = 16 / [5]	x	2	DQ313495	3	DQ528963	17	A
Arabidopsis carpatica	Arabidopsis arenosa	HEID / 503215	131R-08	Carpathians	49,2325 / 20,1980	Slovakia; Prešovský kraj; Belianske Tatry: Zadné Meďodoly towards Veľké Biele pleso	R. Schmickl & M.A. Koch / 17.07.2007	2n = 16 / [5]	x	4	DQ313497	173	FJ477719	226	E
Arabidopsis carpatica	Arabidopsis arenosa	HEID / 503217	131R-10	Carpathians	49,2325 / 20,1980	Slovakia; Prešovský kraj; Belianske Tatry: Zadné Meďodoly towards Veľké Biele pleso	R. Schmickl & M.A. Koch / 17.07.2007	2n = 16 / [5]	x	2	DQ313495	84	DQ529080	44	A
Arabidopsis carpatica	Arabidopsis arenosa	HEID	915140-03	Carpathians	48,8843 / 20,2485	Slovakia; Prešovský kraj; Poprad, Pusté Pole	J. Kochjarova	2n = 16 / [5]	x	3	DQ313496	20	DQ529017	57	U
Arabidopsis carpatica	Arabidopsis arenosa	HEID	915140-08	Carpathians	48,8843 / 20,2485	Slovakia; Prešovský kraj; Poprad, Pusté Pole	J. Kochjarova	2n = 16 / [5]	x	6	DQ313499	70	DQ529066	95	Y
Arabidopsis carpatica	Arabidopsis arenosa	HEID	915140-12	Carpathians	48,8843 / 20,2485	Slovakia; Prešovský kraj; Poprad, Pusté Pole	J. Kochjarova	2n = 16 / [5]	x	2	DQ313495	176	FJ477722	224	BE
Arabidopsis carpatica	Arabidopsis arenosa	HEID	915140-16	Carpathians	48,8843 / 20,2485	Slovakia; Prešovský kraj; Poprad, Pusté Pole	J. Kochjarova	2n = 16 / [5]	x	2	DQ313495	3	DQ528963	17	A
Arabidopsis carpatica	Arabidopsis arenosa	HEID	915140-24	Carpathians	48,8843 / 20,2485	Slovakia; Prešovský kraj; Poprad, Pusté Pole	J. Kochjarova	2n = 16 / [5]	x	2	DQ313495	41	DQ528969	19	A
Arabidopsis carpatica	Arabidopsis carpatica	SAV / CPUP1	Card0363	Carpathians	48,8843 / 20,2485	Slovakia; Prešovský kraj; Slovenský raj: Pusté Pole	M. Kolnik / 28.05.2003			2	DQ313495	3	DQ528963	17	A
Arabidopsis carpatica	Arabidopsis carpatica	SAV / CPUP2	Card0364	Carpathians	48,8843 / 20,2485	Slovakia; Prešovský kraj; Slovenský raj: Pusté Pole	M. Kolnik / 28.05.2003		x	2	DQ313495	3	DQ528963	17	A
Arabidopsis carpatica	Arabidopsis carpatica	SAV / CPUP3	Card0365	Carpathians	48,8843 / 20,2485	Slovakia; Prešovský kraj; Slovenský raj: Pusté Pole	M. Kolnik / 28.05.2003			2	DQ313495	3	DQ528963	17	A
Arabidopsis carpatica	Arabidopsis arenosa	HEID / 503188	128R-02	Carpathians	49,0203 / 19,9067	Slovakia; Žilinský kraj; Nizke Tatry: Liptov, superior reservoir of hydropower plant Čierny Váh	R. Schmickl & M.A. Koch / 15.07.2007	2n = 16 / [5]		2	DQ313495	5	DQ528965	23	A
Arabidopsis carpatica	Arabidopsis arenosa	HEID / 503198	128R-12	Carpathians	49,0203 / 19,9067	Slovakia; Žilinský kraj; Nizke Tatry: Liptov, superior reservoir of hydropower plant Čierny Váh	R. Schmickl & M.A. Koch / 15.07.2007	2n = 16 / [5]	x	2	DQ313495	3	DQ528963	17	A
Arabidopsis carpatica	Arabidopsis arenosa	HEID / 503204	128R-18	Carpathians	49,0203 / 19,9067	Slovakia; Žilinský kraj; Nizke Tatry: Liptov, superior reservoir of hydropower plant Čierny Váh	R. Schmickl & M.A. Koch / 15.07.2007	2n = 16 / [5]	x	2	DQ313495	172	FJ477718	222	A
Arabidopsis carpatica	Arabidopsis arenosa	HEID / 503206	128R-20	Carpathians	49,0203 / 19,9067	Slovakia; Žilinský kraj; Nizke Tatry: Liptov, superior reservoir of hydropower plant Čierny Váh	R. Schmickl & M.A. Koch / 15.07.2007	2n = 16 / [5]		4	DQ313497	91	DQ529087	225	E
Arabidopsis carpatica	Arabidopsis carpatica	SAV / BUK A	Card0361	Carpathians	49,0045 / 19,2853	Slovakia; Žilinský kraj; Vel'ká Fatra: Ružomberok, Bukovinka Nature Reserve	M. Kolnik / 22.08.2003		x	4	DQ313497	9	DQ528969	65	E
Arabidopsis carpatica	Arabidopsis carpatica	SAV / BUK B	Card0362	Carpathians	49,0045 / 19,2853	Slovakia; Žilinský kraj; Vel'ká Fatra: Ružomberok, Bukovinka Nature Reserve	M. Kolnik / 22.08.2003			4	DQ313497	9	DQ528969	65	E
Arabidopsis carpatica	Arabidopsis arenosa	HEID / 503424	126R-08	Carpathians	48,9406 / 18,9650	Slovakia; Žilinský kraj; Vel'ká Fatra: Turiec, Blatnica, Gaderská dolina	R. Schmickl & M.A. Koch / 12.07.2007	2n = 16 / [5]	x	7	DQ313500	4	DQ528964	109	L
Arabidopsis carpatica	Arabidopsis arenosa	HEID / 503426	126R-10	Carpathians	48,9406 / 18,9650	Slovakia; Žilinský kraj; Vel'ká Fatra: Turiec, Blatnica, Gaderská dolina	R. Schmickl & M.A. Koch / 12.07.2007	2n = 16 / [5]	x	2	DQ313495	171	FJ477717	221	A
Arabidopsis carpatica	Arabidopsis arenosa	HEID / 503438	126R-22	Carpathians	48,9406 / 18,9650	Slovakia; Žilinský kraj; Vel'ká Fatra: Turiec, Blatnica, Gaderská dolina	R. Schmickl & M.A. Koch / 12.07.2007	2n = 16 / [5]	x	2	DQ313495	128	DQ529001	36	P
Arabidopsis carpatica	Arabidopsis arenosa	HEID / 503473	126R-59	Carpathians	48,9406 / 18,9650	Slovakia; Žilinský kraj; Vel'ká Fatra: Turiec, Blatnica, Gaderská dolina	R. Schmickl & M.A. Koch / 12.07.2007	2n = 16 / [5]	x	4	DQ313497	91	DQ529087	225	E
Arabidopsis neglecta	Cardaminopsis neglecta	W / 1984-10827	1984-10827	Carpathians	49,1794 / 20,0250	Slovakia	A. Polatschek	2n = 16 / A. Polatschek	x	2	DQ313495
Arabidopsis neglecta	Cardaminopsis neglecta	W / 1984-10828	1984-10828	Carpathians	49,1996 / 20,1150	Slovakia; Prešovský kraj; Belianske Tatry: Kačacia dolina	A. Polatschek	2n = 16 / A. Polatschek		2	DQ313495	8	DQ528968	33	A
Arabidopsis neglecta	Cardaminopsis neglecta	HEID	130R-12	Carpathians	49,1778 / 20,0333	Slovakia; Prešovský kraj; Vysoké Tatry: Poprad, Hlinská dolina	R. Schmickl & M.A. Koch / 16.07.2007	2n = 16 / R. Schmickl and M.A. Koch	x	2	DQ313495	13	DQ529004	11	C
Arabidopsis neglecta	Cardaminopsis neglecta	HEID	130R-18	Carpathians	49,1778 / 20,0333	Slovakia; Prešovský kraj; Vysoké Tatry: Poprad, Hlinská dolina	R. Schmickl & M.A. Koch / 16.07.2007	2n = 16 / R. Schmickl and M.A. Koch	x	4	DQ313497	9	DQ528969	65	E
Arabidopsis neglecta	Cardaminopsis neglecta	HEID	130R-22	Carpathians	49,1778 / 20,0333	Slovakia; Prešovský kraj; Vysoké Tatry: Poprad, Hlinská dolina	R. Schmickl & M.A. Koch / 16.07.2007	2n = 16 / R. Schmickl and M.A. Koch	x	2	DQ313495	8	DQ528968	33	A
Arabidopsis neglecta	Cardaminopsis neglecta	HEID	130R-23	Carpathians	49,1778 / 20,0333	Slovakia; Prešovský kraj; Vysoké Tatry: Poprad, Hlinská dolina	R. Schmickl & M.A. Koch / 16.07.2007	2n = 16 / R. Schmickl and M.A. Koch	x	2	DQ313495	1	DQ528961	8	A
Arabidopsis neglecta	Cardaminopsis neglecta	W / 1980-12462	1980-12462	Carpathians	49,1909 / 19,7044	Slovakia; Žilinský kraj; Západné Tatry: Roháče	A. Polatschek	2n = 32 / A. Polatschek	x	2	DQ313495	160	FJ477707	213	A
Arabidopsis nitida	Arabidopsis nitida	SAV / KSP 11	Card0374	Carpathians	49,2142 / 20,2207	Slovakia; Prešovský kraj; Belianske Tatry: Kopské sedlo	M. Kolnik / 21.06.2002		x	2	DQ313495	85	DQ529081	45	A
Arabidopsis nitida	Arabidopsis nitida	SAV / KSP 19	Card0375	Carpathians	49,2142 / 20,2207	Slovakia; Prešovský kraj; Belianske Tatry: Kopské sedlo	M. Kolnik / 21.06.2002			4	DQ313497	21	DQ529018	59	E
Arabidopsis nitida	Arabidopsis nitida	SAV / MOD2 1	Card0370	Carpathians	49,2504 / 20,2278	Slovakia; Prešovský kraj; Belianske Tatry: Monkova dolina	M. Kolnik / 02.07.2003			2	DQ313495
Arabidopsis nitida	Arabidopsis nitida	SAV / MOD2 2	Card0371	Carpathians	49,2504 / 20,2278	Slovakia; Prešovský kraj; Belianske Tatry: Monkova dolina	M. Kolnik / 02.07.2003			2	DQ313495	84	DQ529080	44	A
Arabidopsis petrogena	Cardaminopsis petrogena	W / 1983-10192	1983-10192	Carpathians	47,4882 / 19,0507	Hungary; Budapest; Blocksberg [Gellért-hegy], broken rocks towards Danube River	F. Krendl / 01.04.1983	2n = 16 / A. Polatschek
Arabidopsis petrogena	Cardaminopsis arenosa ssp. petrogena	ZT	903	Carpathians	47,4400 / 19,2567	Hungary; Budapest; in declivibus montis Hármashatárhegy	F. Filarszky & J.B. Kümmerle / 02.04.1913			7	DQ313500
Arabidopsis petrogena	Cardaminopsis arenosa ssp. petrogena	ZT	901	Carpathians	47,5000 / 19,0000	Hungary; Budapest; Ofen [Buda], Wolfsthal [?]	W. Steinitz / 25.04.1881			7	DQ313500
Arabidopsis petrogena	Cardaminopsis petrogena	SAV	ARC2	Carpathians	47,0848 / 24,3501	Romania; Transylvania; Bistriţa-Năsăud: Bistriţa, Arcalia	M. Kolnik / 21.05.2003		x	7	DQ313500
Arabidopsis petrogena	Cardaminopsis petrogena	SAV	ARC3	Carpathians	47,0848 / 24,3501	Romania; Transylvania; Bistriţa-Năsăud: Bistriţa, Arcalia	M. Kolnik / 21.05.2003		x	28	DQ313520	94	DQ529090	145	AE
Arabidopsis petrogena	Cardaminopsis arenosa (L.) Hay. ssp. arenosa f. petrogena	LI / 440281	Card0073	Carpathians	45,6567 / 25,6567	Romania; Transylvania; Burzenland [Ţara Bârsei]: Kronstadt [Braşov], ridge of Zinne [Tâmpa]	Heltmann / 06.05.1959		x	4	DQ313497
Arabidopsis petrogena	Arabidopsis petrogena ssp. exoleta	SAV / CHT1	Card0345	Carpathians	46,5667 / 23,6737	Romania; Transylvania; Cluj, Turda, Cheile Turzii	M. Kolnik / 07.07.2003		x	7	DQ313500	4	DQ528964	109	L
Arabidopsis petrogena	Arabidopsis petrogena ssp. exoleta	SAV / CHT2	Card0346	Carpathians	46,5667 / 23,6737	Romania; Transylvania; Cluj, Turda, Cheile Turzii	M. Kolnik / 07.07.2003		x	7	DQ313500	4	DQ528964	109	L
Arabidopsis petrogena	Cardaminopsis arenosa ssp. petrogena	ZT	873	Carpathians	45,6528 / 25,6053	Romania; Transylvania; Kronstadt [Braşov]	Römer / 01.05.1902			4	DQ313497
Arabidopsis petrogena	Cardaminopsis arenosa ssp. petrogena	ZT	869	Carpathians	45,7133 / 25,7000	Romania; Transylvania; Kronstadt [Braşov], Honigberg [Hărman]	Römer / 01.05.1902		x	4	DQ313497
Arabidopsis petrogena	Arabidopsis petrogena	SAV / CHZ1	Card0347	Carpathians	45,3282 / 25,4210	Romania; Walachia; Dâmboviţa, Bucegi Mountains: Cheile Zaganului	M. Kolnik / 11.07.2003			2	DQ313495	44	DQ529041	20	A
Arabidopsis petrogena	Arabidopsis petrogena	SAV / CHZ2	Card0348	Carpathians	45,3282 / 25,4210	Romania; Walachia; Dâmboviţa, Bucegi Mountains: Cheile Zaganului	M. Kolnik / 11.07.2003			2	DQ313495	56	DQ529052	43	A
Arabidopsis petrogena	Arabidopsis petrogena	SAV / MC1	Card0355	Carpathians	45,3029 / 24,3368	Romania; Walachia; Vâlcea, Cozia Mountains: Sânpetru	M. Kolnik / 11.07.2003			2	DQ313495	44	DQ529041	20	A
Arabidopsis petrogena	Arabidopsis petrogena	SAV / MC2	Card0356	Carpathians	45,3029 / 24,3368	Romania; Walachia; Vâlcea, Cozia Mountains: Sânpetru	M. Kolnik / 11.07.2003			2	DQ313495	44	DQ529041	20	A
Arabidopsis petrogena	Cardaminopsis petrogena	HEID / 590396	SK09-02	Carpathians	48,4178 / 18,8881	Slovakia; Banskobystrický kraj; E Nitra, Štiavnické vrchy: S Banská Štiavnica	M.M. Matschinger & M. Kolnik / 20.04.2004		x	7	DQ313500	125	DQ528998	113	L
Arabidopsis petrogena	Cardaminopsis petrogena ssp. kerneri	HEID / 590399	SK12-09	Carpathians	48,6855 / 20,0577	Slovakia; Banskobystrický kraj; Muránska planina National Park: Muráň, near Revúca	M.M. Matschinger & M. Kolnik / 20.04.2004		x	7	DQ313500	4	DQ528964	109	L
Arabidopsis petrogena	Cardaminopsis petrogena	HEID	915139-04	Carpathians	48,5845 / 18,8879	Slovakia; Banskobystrický kraj; Šášovské Podhradie	J. Kochjarova	2n = 16 / R. Schmickl and M.A. Koch	x	7	DQ313500	44	DQ529041	231	L
Arabidopsis petrogena	Cardaminopsis petrogena	HEID	915139-12	Carpathians	48,5845 / 18,8879	Slovakia; Banskobystrický kraj; Šášovské Podhradie	J. Kochjarova	2n = 16 / R. Schmickl and M.A. Koch	x	7	DQ313500	5	DQ528965	110	L
Arabidopsis petrogena	Cardaminopsis petrogena	HEID	915139-20	Carpathians	48,5845 / 18,8879	Slovakia; Banskobystrický kraj; Šášovské Podhradie	J. Kochjarova	2n = 16 / R. Schmickl and M.A. Koch	x	7	DQ313500	125	DQ528998	113	L
Arabidopsis petrogena	Cardaminopsis petrogena	HEID / 590398	SK11-03	Carpathians	48,1715 / 19,8568	Slovakia; Banskobystrický kraj; SE Lučenec, Hungarian border, Šomoška castle	M.M. Matschinger & M. Kolnik / 20.04.2004		x	7	DQ313500	5	DQ528965	110	L
Arabidopsis petrogena	Cardaminopsis petrogena ssp. exoleta	HEID / 590395	SK08-07	Carpathians	48,6567 / 18,7407	Slovakia; Banskobystrický kraj; Vtáčnik: S Prievidza, S Handlová	M.M. Matschinger & M. Kolnik / 20.04.2004		x	2	DQ313495	4	DQ528964	18	A
Arabidopsis petrogena	Arabidopsis petrogena	HEID / 590404	SK17-10	Carpathians	48,3825 / 21,7850	Slovakia; Košický kraj; ESE Košice, E Streda nad Bodrogom, Tajba National Natural Reserve	M.M. Matschinger & M. Kolnik / 22.04.2004			7	DQ313500
Arabidopsis petrogena	Arabidopsis petrogena	HEID / 590404	SK17-15	Carpathians	48,3825 / 21,7850	Slovakia; Košický kraj; ESE Košice, E Streda nad Bodrogom, Tajba National Natural Reserve	M.M. Matschinger & M. Kolnik / 22.04.2004		x	7	DQ313500	5	DQ528965	110	L
Arabidopsis petrogena	Cardaminopsis petrogena	HEID / 590400	SK13-14	Carpathians	48,5675 / 20,4711	Slovakia; Košický kraj; WSW Košice, Slovenský Kras: S Rožňava, along road between Slavec and Silica	M.M. Matschinger & M. Kolnik / 21.04.2004		x	7	DQ313500	4	DQ528964	109	L
Arabidopsis petrogena	Cardaminopsis petrogena	HEID / 590388	SK01-04	Carpathians	48,3551 / 18,0879	Slovakia; Nitriansky kraj; Nitra, nature reserve on hill	M.M. Matschinger & M. Kolnik / 19.04.2004		x	7	DQ313500	5	DQ528965	110	L
Arabidopsis petrogena	Cardaminopsis petrogena	HEID	915138-13	Carpathians	48,3528 / 18,0945	Slovakia; Nitriansky kraj; Nitra, Zobor	J. Kochjarova	2n = 16 / R. Schmickl and M.A. Koch	x	7	DQ313500	5	DQ528965	110	L
Arabidopsis petrogena	Cardaminopsis petrogena	HEID	915138-19	Carpathians	48,3528 / 18,0945	Slovakia; Nitriansky kraj; Nitra, Zobor	J. Kochjarova	2n = 16 / R. Schmickl and M.A. Koch	x	7	DQ313500	1	DQ528961	107	L
Arabidopsis petrogena	Cardaminopsis petrogena	HEID / 590390	SK03-06	Carpathians	48,6580 / 18,0513	Slovakia; Nitriansky kraj; S Trenčín, E Čachtice, Topol'čiansky hrad	M.M. Matschinger & M. Kolnik / 19.04.2004		x	6	DQ313499	70	DQ529066	95	Y
Arabidopsis petrogena	Cardaminopsis petrogena	HEID / 590393	SK06-05	Carpathians	48,6860 / 18,6390	Slovakia; Trenčiansky kraj; castle ruin, brow of a hill	M.M. Matschinger & M. Kolnik / 19.04.2004		x	2	DQ313495
Arabidopsis petrogena	Cardaminopsis petrogena ssp. exoleta	HEID / 590411	SK24-06	Carpathians	48,9087 / 18,1926	Slovakia; Trenčiansky kraj; E Trenčín, few km E Trenčianske Teplice	M.M. Matschinger & M. Kolnik / 23.04.2004		x	2	DQ313495
Arabidopsis petrogena	Cardaminopsis petrogena	HEID / 590394	SK07-01	Carpathians	48,7154 / 18,5769	Slovakia; Trenčiansky kraj; from brow of a hill (Pop. SK06) downwards	M.M. Matschinger & M. Kolnik / 19.04.2004		x	7	DQ313500	4	DQ528964	109	L
Arabidopsis petrogena	Arabidopsis petrogena ssp. exoleta	SAV / MKHx1	Card0368	Carpathians	48,7250 / 17,7658	Slovakia; Trenčiansky kraj; Malé Karpaty: NE border of Hrachovište	M. Kolnik / 07.05.2003			5	DQ313498	58	DQ529054	72	Q
Arabidopsis petrogena	Arabidopsis petrogena ssp. exoleta	SAV / MKHx3	Card0369	Carpathians	48,7250 / 17,7658	Slovakia; Trenčiansky kraj; Malé Karpaty: NE border of Hrachovište	M. Kolnik / 07.05.2003			5	DQ313498	58	DQ529054	72	Q
Arabidopsis petrogena	Cardaminopsis petrogena	HEID / 590391	SK04-06	Carpathians	48,7390 / 18,3666	Slovakia; Trenčiansky kraj; NE Bánovce nad Bebravou, Uhrovec, Jankov Vŕšok Nature Reserve	M.M. Matschinger & M. Kolnik / 19.04.2004		x	2	DQ313495	4	DQ528964	18	A
Arabidopsis petrogena	Cardaminopsis petrogena	HEID / 590392	SK05-01	Carpathians	48,7084 / 18,4611	Slovakia; Trenčiansky kraj; NNE Nitra, Partizánske	M.M. Matschinger & M. Kolnik / 19.04.2004					7	DQ528967
Arabidopsis petrogena	Cardaminopsis petrogena	W / 1947-14697	Card0390	glaciated northern Europe	49,8333 / 24,0000	Ukraine; Galicia; Serdyca	J. Vetter / 31.03.1905			7	DQ313500
